# Supplementary material for: Study on the therapeutic effect of Rubia cordifolia stem on chicken diarrhea caused by Escherichia Coli
Source: Poult Sci. 2026 Jun 26;105(10):107346. doi: 10.1016/j.psj.2026.107346 (PMC13356741; doi:10.1016/j.psj.2026.107346)
Supplement: Supplementary file 1 [file mmc1.xlsx]

## Sheet: Metabolite Information
ID	Metabolite	Formula	Retention time(min)	m/z(Apex)	m/z(Expected)	Fragmentation Score	Mode	Adducts	Mass Error (ppm)	Pubchem_ID	InChiKeys	SMILES	xlogp	KEGG	HMDBID	classA	classB	classC	MS/MS spectrum	RCL
6.99_593.1854m/z	Linarin	C28H32O14	6.98802	593.185	593.186	99.5	pos	M+H	-1.74599	5317025	YFVGIJBUXMQFOF-PJOVQGMDSA-N	CC1C(C(C(C(O1)OCC2C(C(C(C(O2)OC3=CC(=C4C(=C3)OC(=CC4=O)C5=CC=C(C=C5)OC)O)O)O)O)O)O)O	-0.5			Phenylpropanoids and polyketides	Flavonoids	Flavonoid glycosides	285.0746 29764482.0000|447.1269 5159073.5000|270.0512 2862343.5000|242.0564 1853384.5000|85.0288 817918.3750	8.54749e+06
1.46_252.1086m/z	Cordycepin	C10H13N5O3	1.46147	252.109	252.109	98.9	pos	M+H	-1.98888	6303	OFEZSBMBBKLLBJ-BAJZRUMYSA-N	C1C(OC(C1O)N2C=NC3=C(N=CN=C32)N)CO	-1.2	C08431		Nucleosides, nucleotides, and analogues	Purine nucleosides	Purine 3'-deoxyribonucleosides	136.0616 341704291.5000|252.1082 15373416.1875|117.0543 7822477.3438|99.0438 3821376.9219|73.0285 3194813.2891	8.09339e+07
0.93_244.0924m/z	Cytidine	C9H13N3O5	0.92845	244.092	244.093	98.8	pos	M+H	-1.76734	6175	UHDGCWIWMRVCDJ-XVFCMESISA-N	C1=CN(C(=O)N=C1N)C2C(C(C(O2)CO)O)O	-2.1	C00475	HMDB0000089	Nucleosides, nucleotides, and analogues	Pyrimidine nucleosides		112.0506 199094624.0000|95.0242 3009724.7500|69.0451 933484.0000|244.0939 737388.0625|70.0654 521018.2500	1.91339e+07
11.28_554.3470m/z	1-Palmitoyl-sn-glycero-3-phosphocholine	C24H50NO7P	11.2823	554.347	554.346	98.7	neg	M+CH3COO	2.4155	460602	ASWBNKHCZGQVJV-HSZRJFAPSA-N	CCCCCCCCCCCCCCCC(=O)OCC(COP(=O)([O-])OCC[N+](C)(C)C)O	5.6	C04230	HMDB0010382	Lipids and lipid-like molecules	Glycerophospholipids	Glycerophosphocholines	480.3097 61926.4258|255.2352 50859.4961|59.6597 19869.2598|60.8711 18248.8184	241257
1.10_180.0668m/z	L-Tyrosine	C9H11NO3	1.09643	180.067	180.067	98.6	neg	M-H	0.975587	6057	OUYCCCASQSFEME-QMMMGPOBSA-N	C1=CC(=CC=C1CC(C(=O)O)N)O	-2.3	C00082	HMDB0000158	Organic acids and derivatives	Carboxylic acids and derivatives	Amino acids, peptides, and analogues	180.0668 3079709.0000|163.0402 1712444.7500|119.0504 1207731.6250|72.0093 640639.7500|93.0346 467877.3750	448482
6.10_317.0651m/z	Isorhamnetin	C16H12O7	6.1018	317.065	317.066	98.5	pos	M+H	-1.59587	15817847	KQBHOMRPRBEQFF-UHFFFAOYSA-N	COC1=C(C=CC(=C1)C2=C(C(=O)C3=CC(=C(C=C3O2)O)O)O)O	1.9						317.0645 90492055.0000|302.0414 16856274.1250|153.0179 11436033.8125|285.0390 6001701.2500|274.0465 5679945.3438	1.88285e+07
6.05_595.1648m/z	Lonicerin	C27H30O15	6.04675	595.165	595.166	98.4	pos	M+H	-1.62054	69964214	VCCNKWWXYVWTLT-CYZBKYQRSA-N	CC1C(C(C(C(O1)OC2C(C(C(OC2OC3=CC(=C4C(=C3)OC(=CC4=O)C5=CC(=C(C=C5)OC)O)O)CO)O)O)O)O)O	-0.3			Phenylpropanoids and polyketides	Flavonoids	Flavonoid glycosides	287.0544 28140508.0000|85.0288 3553314.0000|71.0496 2602311.7500|129.0540 791131.5625|153.0169 654730.4375	2.6905e+07
6.66_873.4874m/z	Dregeoside Da1	C42H70O15	6.66417	873.487	873.485	98.4	neg	M+CH3COO	3.27478	131864203	ITPJPPQJMRCTTO-UHFFFAOYSA-N	CC1C(C(C(C(O1)OC2C(OC(CC2OC)OC3C(OC(CC3OC)OC4CCC5(C6C(CC=C5C4)C7(CCC(C7(C(C6O)O)C)C(C)O)O)C)C)C)O)OC)O	1.1			Lipids and lipid-like molecules	Steroids and steroid derivatives	Steroidal glycosides	813.4655 79016.9297|64.2366 25630.2617|117.0695 23914.2188|112.9607 22930.2676	69988
2.82_535.1675m/z	Tuberonoid A	C22H30O14	2.8249	535.167	535.166	98.3	neg	M+H2O-H	2.35822	155978806	NHJBHIDAEPZEMB-IFCFXUHCSA-N	COC1=C(C=CC(=C1)C=CC(=O)OC2C(C(C(C(O2)CO)O)O)OC3C(C(C(C(O3)CO)O)O)O)O	-1.9			Phenylpropanoids and polyketides	Cinnamic acids and derivatives	Hydroxycinnamic acids and derivatives	535.1644 224411.2500|123.0451 80693.3594|59.0139 59646.0469|71.0138 51894.0313|149.0607 50240.2227	366265
7.03_711.4342m/z	Karaviloside XI	C36H60O10	7.02952	711.434	711.432	98.3	neg	M+CH3COO	3.39141	162882165	PEINIOPDXITOFS-TWWORFEVSA-N	CC(CC(C(C(C)(C)O)O)O)C1CCC2(C1(CCC34C2C=CC5(C3CCC(C5(C)C)OC6C(C(C(C(O6)CO)O)O)O)OC4)C)C	3			Lipids and lipid-like molecules	Steroids and steroid derivatives	Steroidal glycosides	651.4150 153366.2344|59.0139 65217.5039|71.0138 31084.3633|57.6378 22394.3008|60.9968 20566.9844	179477
6.27_609.1806m/z	Diosmin	C28H32O15	6.2676	609.181	609.181	98.1	pos	M+H	-1.30632	5281613	GZSOSUNBTXMUFQ-YFAPSIMESA-N	CC1C(C(C(C(O1)OCC2C(C(C(C(O2)OC3=CC(=C4C(=C3)OC(=CC4=O)C5=CC(=C(C=C5)OC)O)O)O)O)O)O)O)O	-0.8	C10039		Phenylpropanoids and polyketides	Flavonoids	Flavonoid glycosides	301.0698 3648169.7500|286.0467 1212752.6250|463.1219 695528.0625|258.0526 236833.0781|85.0292 139629.2656	794891
6.17_435.0915m/z	Avicularin	C20H18O11	6.1703	435.092	435.092	98	pos	M+H	-1.54208	5490064	BDCDNTVZSILEOY-UXYNSRGZSA-N	C1=CC(=C(C=C1C2=C(C(=O)C3=C(C=C(C=C3O2)O)O)OC4C(C(C(O4)CO)O)O)O)O	1	C22608		Phenylpropanoids and polyketides	Flavonoids	Flavonoid glycosides	303.0487 12425806.0000|73.0289 1528232.2500|229.0482 457471.8438|257.0428 359368.5000|153.0182 317567.3125	5.3547e+06
4.95_465.1021m/z	Hyperoside	C21H20O12	4.95057	465.102	465.103	98	pos	M+H	-1.33671	5281643	OVSQVDMCBVZWGM-DTGCRPNFSA-N	C1=CC(=C(C=C1C2=C(C(=O)C3=C(C=C(C=C3O2)O)O)OC4C(C(C(C(O4)CO)O)O)O)O)O	0.4	C10073	HMDB0030775	Phenylpropanoids and polyketides	Flavonoids	Flavonoid glycosides	303.0489 6329987.0000|229.0490 287082.8125|153.0179 219030.0156|257.0449 195616.5000|137.0235 189701.0781	1.14409e+06
7.17_591.3032m/z	Mupirocin	C26H44O9	7.17302	591.303	591.301	98	neg	M+HCOOH+HCOO	3.05191	446596	MINDHVHHQZYEEK-HBBNESRFSA-N	CC(C1C(O1)CC2COC(C(C2O)O)CC(=CC(=O)OCCCCCCCCC(=O)O)C)C(C)O	3	C11758	HMDB0014554	Lipids and lipid-like molecules	Fatty Acyls	Fatty acids and conjugates	531.2833 74882.6094|59.0138 43137.2266|71.0136 33888.0742|399.2350 27664.4863|73.0283 23927.1445	359455
1.28_282.0845m/z	Guanosine	C10H13N5O5	1.278	282.085	282.084	97.8	neg	M-H	0.44162	135398635	NYHBQMYGNKIUIF-UUOKFMHZSA-N	C1=NC2=C(N1C3C(C(C(O3)CO)O)O)N=C(NC2=O)N	-1.9	C00387	HMDB0000133	Nucleosides, nucleotides, and analogues	Purine nucleosides		150.0422 5503699.0000|282.0847 2286609.4375|133.0157 1434638.3438|108.0203 499720.9297|107.0368 220733.2227	6.28444e+06
7.12_593.1309m/z	Tiliroside	C30H26O13	7.11583	593.131	593.13	97.6	neg	M-H	1.46417	5320686	DVGGLGXQSFURLP-VWMSDXGPSA-N	C1=CC(=CC=C1C=CC(=O)OCC2C(C(C(C(O2)OC3=C(OC4=CC(=CC(=C4C3=O)O)O)C5=CC=C(C=C5)O)O)O)O)O	2.5	C17140		Phenylpropanoids and polyketides	Flavonoids	Flavonoid glycosides	593.1327 620772.1250|285.0408 358483.2188|284.0336 355117.9688|255.0301 239243.4531|227.0361 119131.9609	611577
7.53_715.2777m/z	Borapetoside D	C33H46O16	7.53023	715.278	715.281	97.5	neg	M+H2O-H	-5.12913	46886851	RDANOZJKKFLLEO-KBAPQYMASA-N	CC1(C2CCC=C(C2(C3CC1C(=O)O3)C)C(=O)OC)CC(C4=COC=C4)OC5C(C(C(C(O5)COC6C(C(C(C(O6)CO)O)O)O)O)O)O	-0.9			Lipids and lipid-like molecules	Fatty Acyls	Fatty acyl glycosides	667.2483 156597.7969|679.2521 89925.0547|655.2518 51524.4492|685.2577 48531.1719|216.9208 38523.3711	496359
8.54_941.5134m/z	β-Sitosterol	C29H50O	8.54167	941.513	941.512	97.4	neg	M-H	2.02531	155978578	KZJWDPNRJALLNS-VJSFXXLFSA-N	CC[C@H](CC[C@@H](C)[C@H]1CC[C@@H]2[C@@]1(CC[C@H]3[C@H]2CC=C4[C@@]3(CC[C@@H](C4)O)C)C)C(C)C	1.1			Lipids and lipid-like molecules	Prenol lipids	Terpene glycosides	941.5154 1719332.0000|71.0140 198796.5313|85.0295 178208.1094|101.0221 91824.0938|99.0081 90525.4375	1.50474e+06
8.66_485.3253m/z	Platycodigenin	C30H48O7	8.66367	485.325	485.326	97.3	pos	M+H-2H2O	-1.72186	318775	APTNOIWSCDBIAS-UHFFFAOYSA-N	CC1(CCC2(C(C1)C3=CCC4C(C3(CC2O)C)(CCC5C4(CC(C(C5(CO)CO)O)O)C)C)C(=O)O)C	4			Lipids and lipid-like molecules	Prenol lipids	Triterpenoids	485.3179 90551.2500|95.0855 27490.2148|467.3193 26506.3750|133.1004 24456.1934|175.1505 21751.4629	320523
8.12_549.3804m/z	Dammarenolic acid	C30H50O3	8.12028	549.38	549.379	97.3	neg	M+HCOOH+HCOO	2.87957	57347487	SITSHJMXTJRDSK-JCTUZHSZSA-N	CC(=CCCC(C)(C1CCC2(C1CCC3C2(CCC(C3(C)CCC(=O)O)C(=C)C)C)C)O)C	8.6			Lipids and lipid-like molecules	Prenol lipids	Sesterterpenoids	59.0140 101899.2422|403.3117 21763.3438|56.2227 20335.2793|66.7595 18725.9980|71.5265 18095.4121	106497
9.60_255.0301m/z	Purpurin	C14H8O5	9.598	255.03	255.03	97.2	neg	M-H	0.964007	42607797	QLKSLGRVBGVPPG-XODARUQUSA-N	CC(=O)OC1C2C(OC3=C2C4=C(C=C3)C(=O)CC(O4)C5=CC=CC=C5)OC1(C)C	3.1			Phenylpropanoids and polyketides	Flavonoids	Flavans	255.0269 3564584.0234|227.0346 1029284.2109|183.0425 99536.3618|171.0436 87823.5205|157.0299 19185.1407	1.07579e+07
3.20_153.0194m/z	Protocatechuic acid	C7H6O4	3.20167	153.019	153.019	97.2	neg	M-H	0.719714	72	YQUVCSBJEUQKSH-UHFFFAOYSA-N	C1=CC(=C(C=C1C(=O)O)O)O	1.1	C00230	HMDB0001856	Benzenoids	Benzene and substituted derivatives	Benzoic acids and derivatives	109.0295 7763781.5795|153.0194 2382992.0341|108.0213 306568.5412|110.0341 149723.0284|81.0338 102490.2660	1.02166e+07
6.82_179.0700m/z	Ferulaldehyde	C10H10O3	6.82158	179.07	179.07	97.2	pos	M+H	-1.34229	5280536	DKZBBWMURDFHNE-NSCUHMNNSA-N	COC1=C(C=CC(=C1)C=CC=O)O	1.5	C02666	HMDB0141782	Benzenoids	Phenols	Methoxyphenols	147.0416 8384999.9180|179.0698 5813749.0000|161.0593 4839599.0000|119.0481 4177553.1953|55.0185 3091481.3711	4.20765e+06
4.54_375.1300m/z	loganic acid	C16H24O10	4.53578	375.13	375.13	97.2	neg	M-H	0.852372	89640	JNNGEAWILNVFFD-CDJYTOATSA-N	CC1C(CC2C1C(OC=C2C(=O)O)OC3C(C(C(C(O3)CO)O)O)O)O	-1.7	C01512		Lipids and lipid-like molecules	Prenol lipids	Terpene glycosides	375.1306 6973108.5000|213.0772 5502510.0000|69.0347 3637411.5000|59.0139 3316452.2500|113.0244 1794969.6250	4.1584e+06
8.70_319.1534m/z	Zearalenone	C18H22O5	8.69902	319.154	319.154	97.15	pos	[M+H]+	-1.75682	5281576	MBMQEIFVQACCCH-QBODLPLBSA-N	CC1CCCC(=O)CCCC=CC2=C(C(=CC(=C2)O)O)C(=O)O1	3.6	C09981		Phenylpropanoids and polyketides	Macrolides and analogues	Zearalenones	319.1546 1663001.0000|263.0907 850655.5000|248.0679 288488.6563|220.0724 159042.5313|205.0495 70024.9766	645198
5.05_353.0881m/z	Chlorogenic acid	C16H18O9	5.05015	353.088	353.088	97	neg	M-H	0.878084	1794427	CWVRJTMFETXNAD-JUHZACGLSA-N	C1C(C(C(CC1(C(=O)O)O)OC(=O)C=CC2=CC(=C(C=C2)O)O)O)O	-0.4	C00852	HMDB0003164	Organic oxygen compounds	Organooxygen compounds	Alcohols and polyols	191.0564 23459530.3333|353.0869 1842880.1667|85.0298 1554946.3021|173.0460 1418630.8542|179.0349 975762.1042	6.51085e+07
7.40_303.0493m/z	Quercetin	C15H10O7	7.40388	303.049	303.05	97	pos	M+H	-2.12286	5280343	REFJWTPEDVJJIY-UHFFFAOYSA-N	C1=CC(=C(C=C1C2=C(C(=O)C3=C(C=C(C=C3O2)O)O)O)O)O	1.5	C00389	HMDB0005794	Phenylpropanoids and polyketides	Flavonoids	Flavones	303.0486 5866128.0000|229.0485 412729.7396|153.0177 402851.4063|137.0230 294789.2969|257.0413 237391.7891	1.17285e+07
4.56_839.2482m/z	Sesamoside	C17H24O12	4.56432	839.248	839.246	97	neg	2M-H	2.24473	3082856	XZVXEPPPQBLGMQ-HISQCTEXSA-N	CC12C3C(OC=C(C3(C(C1O2)O)O)C(=O)OC)OC4C(C(C(C(O4)CO)O)O)O	-3.1			Organic oxygen compounds	Organooxygen compounds	Carbohydrates and carbohydrate conjugates	419.1199 7114024.5000|101.0244 1414151.8750|68.9982 633177.1250|93.0347 546252.3125|151.0404 532519.7500	1.0285e+07
4.39_793.2423m/z	Neonuezhenide	C31H42O18	4.3928	793.242	793.24	97	neg	M+HCOOH+HCOO	3.03074	101720830	IQOYABZSYGZAAQ-OEUACMKRSA-N	CC=C1C(C(=COC1OC2C(C(C(C(O2)CO)O)O)O)C(=O)OC)CC(=O)OCC3C(C(C(C(O3)OCCC4=CC(=C(C=C4)O)O)O)O)O	-2.6			Lipids and lipid-like molecules	Saccharolipids		163.0412 81878.9297|387.0939 76343.2266|59.0139 38733.9570|76.9273 21656.6504|63.1832 20773.1309	139672
1.05_269.0879m/z	D-Mannoheptulose	C7H14O7	1.04607	269.088	269.087	96.9	neg	M+CH3COO	2.98247	5459879	HSNZZMHEPUFJNZ-SHUUEZRQSA-N	C(C(C(C(C(C(=O)CO)O)O)O)O)O	-3.9			Organic oxygen compounds	Organooxygen compounds	Carbohydrates and carbohydrate conjugates	89.0245 370911.0625	62299.9
0.84_503.1622m/z	Maltotriose	C18H32O16	0.841433	503.162	503.162	96.7	neg	M-H	0.913524	439586	FYGDTMLNYKFZSV-DZOUCCHMSA-N	C(C1C(C(C(C(O1)OC2C(OC(C(C2O)O)OC3C(OC(C(C3O)O)O)CO)CO)O)O)O)O	-6.9	C01935;C01835	HMDB0001262	Organic oxygen compounds	Organooxygen compounds	Carbohydrates and carbohydrate conjugates	503.1626 1184122.7500|59.0140 761026.2500|89.0245 592557.1250|179.0562 551023.2500|71.0140 492185.7500	507836
0.83_563.1835m/z	Raffinose	C18H32O16	0.834667	563.183	563.182	96.6	neg	M+CH3COO	2.28836	439242	MUPFEKGTMRGPLJ-ZQSKZDJDSA-N	C(C1C(C(C(C(O1)OCC2C(C(C(C(O2)OC3(C(C(C(O3)CO)O)O)CO)O)O)O)O)O)O)O	-5.8	C00492	HMDB0003213	Organic oxygen compounds	Organooxygen compounds	Carbohydrates and carbohydrate conjugates	503.1589 48150.5664|241.7580 21646.0313|135.9227 21532.4688|86.0366 21415.7539|80.9008 20959.8086	155432
1.10_123.0440m/z	p-Hydroxybenzaldehyde	C7H6O2	1.09717	123.044	123.044	96.5	pos	M+H	-0.0504873	126	RGHHSNMVTDWUBI-UHFFFAOYSA-N	C1=CC(=CC=C1C=O)O	1.4	C00633	HMDB0011718	Organic oxygen compounds	Organooxygen compounds	Carbonyl compounds	95.0494 23989802.0000|123.0438 10528857.0000|77.0391 2961943.7500|53.0392 1392713.6250|67.0547 845776.8750	1.03478e+06
6.10_625.1755m/z	Narcissoside	C28H32O16	6.1018	625.175	625.176	96.4	pos	M+H	-1.31885	5481663	UIDGLYUNOUKLBM-GEBJFKNCSA-N	CC1C(C(C(C(O1)OCC2C(C(C(C(O2)OC3=C(OC4=CC(=CC(=C4C3=O)O)O)C5=CC(=C(C=C5)O)OC)O)O)O)O)O)O	-1			Phenylpropanoids and polyketides	Flavonoids	Flavonoid glycosides	317.0642 48136876.0000|85.0287 6584841.0000|302.0412 6074268.5000|71.0495 5084880.0000|153.0181 2397097.0000	4.70307e+07
10.10_381.2650m/z	Darutigenol	C20H34O3	10.1025	381.265	381.264	96.2	neg	M+CH3COO	2.9419	3037565	NCAZLDCEJHFJDT-KHKZNYETSA-N	CC1(C2CCC3=CC(CCC3C2(CCC1O)C)(C)C(CO)O)C	3.2			Lipids and lipid-like molecules	Prenol lipids	Diterpenoids	295.1922 217407.1406|277.1816 135415.7656|381.2648 51122.8438|199.1342 27050.4785	120442
2.70_431.1194m/z	4'-O-Glucopyranosylsinapic acid	C17H22O10	2.69793	431.119	431.119	96.1	neg	M+HCOO	1.0047	5280550	KKLWTTVTWMTNBP-KYXYLJOWSA-N	COC1=CC(=CC(=C1OC2C(C(C(C(O2)CO)O)O)O)OC)C=CC(=O)O	-1.1	C02919		Organic oxygen compounds	Organooxygen compounds	Carbohydrates and carbohydrate conjugates	59.0138 33153.6953|71.0136 32552.3398|431.1153 25911.2344|371.1019 22516.8828|312.0911 21727.2578	12371.1
7.64_431.0989m/z	Oroxin A	C21H20O10	7.6375	431.099	431.098	96	neg	M-H	1.22968	5320313	IPQKDIRUZHOIOM-IAAKTDFRSA-N	C1=CC=C(C=C1)C2=CC(=O)C3=C(C(=C(C=C3O2)OC4C(C(C(C(O4)CO)O)O)O)O)O	0.9			Phenylpropanoids and polyketides	Flavonoids	Flavonoid glycosides	269.0461 361342.4375|431.0972 127176.0859|59.0139 69963.7656|268.0372 24965.5703|216.7569 23094.5801	42039.1
4.79_354.0953n	Cryptochlorogenic acid	C16H18O9	4.7912	353.088	353.088	95.9	neg	M-H, 2M-H	0.668446	9798666	GYFFKZTYYAFCTR-AVXJPILUSA-N	C1C(C(C(CC1(C(=O)O)O)O)OC(=O)C=CC2=CC(=C(C=C2)O)O)O	-0.4			Organic oxygen compounds	Organooxygen compounds	Alcohols and polyols	191.0563 53689216.0000|173.0457 43783236.0000|179.0349 29564190.0000|135.0453 21972422.0000|353.0871 18091556.0000	3.1599e+08
13.25_271.2280m/z	2-Hydroxypalmitic acid	C16H32O3	13.2478	271.228	271.228	95.8	neg	M-H	0.590755	92836	JGHSBPIZNUXPLA-UHFFFAOYSA-N	CCCCCCCCCCCCCCC(C(=O)O)O	6.4			Lipids and lipid-like molecules	Fatty Acyls	Fatty acids and conjugates	271.2283 162650.4844|225.2226 112433.1875	37108.8
10.45_291.1949m/z	Albocycline	C18H28O4	10.4495	291.195	291.195	95.5	pos	M+H-H2O	-1.93852	6440973	BYWWNDLILWPPJP-REXWONOSSA-N	CC1CCC=C(C(C=CC(C=CC(=O)OC1C)(C)O)OC)C	2.9			Phenylpropanoids and polyketides	Macrolides and analogues		291.1947 441521.2813|273.1837 196672.7031|81.0704 104211.8281|79.0546 96543.5469|119.0855 89854.7188	234563
1.08_150.0422m/z	Guanine	C5H5N5O	1.08153	150.042	150.042	95.5	neg	M-H	0.562294	135398634	UYTPUPDQBNUYGX-UHFFFAOYSA-N	C1=NC2=C(N1)C(=O)NC(=N2)N	-1.1	C00242	HMDB0000132	Organoheterocyclic compounds	Imidazopyrimidines	Purines and purine derivatives	133.0156 580028.0625|150.0414 317057.2188|108.0208 124278.7422|126.0321 49744.8203|107.0372 44141.5898	164571
2.33_218.1035m/z	Calcium pantothenate	C18H32CaN2O10	2.32633	218.104	218.103	95.4	neg	M+?	0.0318918	443753	FAPWYRCQGJNNSJ-UBKPKTQASA-L	CC(C)(CO)C(C(=O)NCCC(=O)[O-])O.CC(C)(CO)C(C(=O)NCCC(=O)[O-])O.[Ca+2]		C12276		Organic acids and derivatives	Carboxylic acids and derivatives	Amino acids, peptides, and analogues	88.0406 1280657.6510|218.1034 741678.7292|146.0825 641560.9792|71.0504 226725.8047|71.0140 151677.8781	1.83809e+06
6.86_371.1503m/z	(2-Methylbutyryl)shikonin	C21H24O6	6.85885	371.15	371.15	95.4	neg	M-H	0.880589	10429346	ODQATBANLZCROD-UHFFFAOYSA-N	CCC(C)C(=O)OC(CC=C(C)C)C1=CC(=O)C2=C(C=CC(=C2C1=O)O)O	4.9			Benzenoids	Naphthalenes	Naphthoquinones	342.1063 73316.8359|357.1346 46819.2344|88.0403 22370.6816|165.3613 19263.0176	182522
7.53_505.1877m/z	Eugenol gentiobioside	C22H32O12	7.53023	505.188	505.192	95.4	neg	M+H2O-H	-8.91791	10390778	WXQNHYCVTYUIEE-OALZDZJCSA-N	COC1=C(C=CC(=C1)CC=C)OC2C(C(C(C(O2)COC3C(C(C(C(O3)CO)O)O)O)O)O)O	-1.3			Organic oxygen compounds	Organooxygen compounds	Carbohydrates and carbohydrate conjugates	487.1776 37488.0352|162.1569 26403.5254|457.1561 23718.3340|475.1884 23019.6406|134.2590 21811.5918	34979.8
4.52_609.1474m/z	Kaempferol 3-b-laminaribioside	C27H30O16	4.52163	609.147	609.146	95.3	neg	M-H	2.04827	137918199	OKOZVTRKRQJDAV-IKQCVBCTSA-N	C1=CC(=CC=C1C2=C(C(=O)C3=C(C=C(C=C3O2)O)O)OC4C(C(C(C(O4)CO)O)OC5C(C(C(C(O5)CO)O)O)O)O)O	-0.9			Phenylpropanoids and polyketides	Flavonoids	Flavonoid glycosides	609.1436 280843.3438|283.0267 132572.5000|255.0318 35927.4727|211.0370 23186.9609	71239.5
4.72_491.1201m/z	4''-methyloxy-Genistin	C22H22O10	4.72228	491.12	491.119	95.2	neg	M+HCOO	2.38581	5281377	ZCOLJUOHXJRHDI-CMWLGVBASA-N	C1=CC(=CC=C1C2=COC3=CC(=CC(=C3C2=O)O)O[C@H]4[C@@H]([C@H]([C@@H]([C@H](O4)CO)O)O)O)O	0.9						191.0567 605674.3750|353.0866 151217.6875|85.0295 25042.9863|94.8897 21694.6270|107.9280 19470.9707	3.60671e+06
6.10_193.0508m/z	Ferulic acid	C10H10O4	6.09808	193.051	193.051	95.1	neg	M-H	0.844102	445858	KSEBMYQBYZTDHS-HWKANZROSA-N	COC1=C(C=CC(=C1)C=CC(=O)O)O	1.5	C01494	HMDB0000954	Phenylpropanoids and polyketides	Cinnamic acids and derivatives	Hydroxycinnamic acids and derivatives	134.0373 10157744.0000|178.0272 6208312.5000|193.0506 5139841.0000|149.0608 2559300.0000|137.0245 1007419.7500	2.66507e+06
6.24_449.1072m/z	Astragalin	C21H20O11	6.23993	449.107	449.108	95.1	pos	M+H	-1.36937	5282102	JPUKWEQWGBDDQB-QSOFNFLRSA-N	C1=CC(=CC=C1C2=C(C(=O)C3=C(C=C(C=C3O2)O)O)OC4C(C(C(C(O4)CO)O)O)O)O	0.7	C12249	HMDB0037429	Phenylpropanoids and polyketides	Flavonoids	Flavonoid glycosides	287.0544 4444061.5000|85.0288 394235.9375|86.0969 209437.9063|153.0177 159464.7656|69.0342 137185.5625	2.13662e+06
6.33_345.1348m/z	Chlojaponilactone B	C17H18O4	6.33305	345.135	345.134	95.1	neg	M+CH3COO	3.31436	72715021	DJENQWQXZQCLHL-PVBKFEAWSA-N	CC1=C2C(C3C(=C)C4CC4C3(C=C2OC1=O)C)OC(=O)C	1.7			Organoheterocyclic compounds	Naphthofurans		59.0140 125709.5859|71.0142 41371.8594|89.0244 41351.6094|330.1140 39574.6875|101.0240 29283.9590	24202.5
0.86_377.0858m/z	Sucrose	C12H22O11	0.8616	377.086	377.086	95	neg	M+Cl	0.569983	5988	CZMRCDWAGMRECN-UGDNZRGBSA-N	C(C1C(C(C(C(O1)OC2(C(C(C(O2)CO)O)O)CO)O)O)O)O	-3.7	C00089	HMDB0000258	Organic oxygen compounds	Organooxygen compounds	Carbohydrates and carbohydrate conjugates	377.0863 15821002.0000|341.1091 13669719.0000|59.0139 2092361.3750|215.0330 2063634.8750|89.0244 1937706.7500	3.03524e+07
7.40_628.2493m/z	Acarbose	C25H43NO18	7.40388	628.249	628.245	95	pos	M+H-H2O	7.10238	4432690	XUFXOAAUWZOOIT-UHFFFAOYSA-N	CC1C(C(C(C(O1)OC2C(OC(C(C2O)O)OC3C(OC(C(C3O)O)O)CO)CO)O)O)NC4C=C(C(C(C4O)O)O)CO	-8.5		HMDB0248185	Organic oxygen compounds	Organooxygen compounds	Carbohydrates and carbohydrate conjugates	466.1957 1145888.5000|448.1841 672343.1875|406.1751 634624.1250|267.1120 397082.9688|253.0960 323208.3125	889541
5.57_704.2649m/z	Pimaricin	C33H47NO13	5.56752	704.265	704.268	95	pos	M+K	-4.48439	5284447	NCXMLFZGDNKEPB-FFPOYIOWSA-N	CC1CC=CC=CC=CC=CC(CC2C(C(CC(O2)(CC(CC3C(O3)C=CC(=O)O1)O)O)O)C(=O)O)OC4C(C(C(C(O4)C)O)N)O	-1.3	C08073		Organic oxygen compounds	Organooxygen compounds	Carbohydrates and carbohydrate conjugates	524.1988 257378.8906|166.0857 253516.5000|492.1790 243150.4375|138.0911 218436.9531|110.0965 115989.2578	657308
5.30_197.0458m/z	Syringic acid	C9H10O5	5.29767	197.046	197.046	94.9	neg	M-H	1.17129	10742	JMSVCTWVEWCHDZ-UHFFFAOYSA-N	COC1=CC(=CC(=C1O)OC)C(=O)O	1	C10833	HMDB0002085	Benzenoids	Benzene and substituted derivatives	Benzoic acids and derivatives	182.0222 612753.0625|197.0450 330890.1563|123.0089 290027.7813|166.9985 246559.3906|121.0296 208495.8125	64927.7
11.43_377.2312m/z	Vitexilactone	C22H34O5	11.4297	377.231	377.233	94.9	neg	M-H	-5.76535	21636178	FBWWXAGANVJTLU-HEXLTJKYSA-N	CC1CC(C2C(CCCC2(C1(CCC3=CC(=O)OC3)O)C)(C)C)OC(=O)C	3.8			Lipids and lipid-like molecules	Prenol lipids	Terpene lactones	295.2289 69302.6250|317.2066 34662.8359|377.2406 25749.2363|277.2176 22737.5645|142.5345 18629.6875	31949.1
4.60_807.2581m/z	Hastatoside	C17H24O11	4.59997	807.258	807.256	94.8	neg	2M-H	2.01684	92043450	PRZVXHGUJJPSME-CZMSZWGTSA-N	CC1CC(=O)C2(C1C(OC=C2C(=O)OC)OC3C(C(C(C(O3)CO)O)O)O)O	-1.7			Lipids and lipid-like molecules	Prenol lipids	Terpene glycosides	431.1215 385588.5000|59.0139 168406.9531|71.0146 49894.2422|147.0466 42641.5938|89.0254 38765.5664	180368
8.79_289.1083m/z	trans-Dehydrocurvularin	C16H18O5	8.78577	289.108	289.108	94.7	neg	M-H	0.524355	6438143	AVIRMQMUBGNCKS-RWCYGVJQSA-N	CC1CCCC=CC(=O)C2=C(CC(=O)O1)C=C(C=C2O)O	3			Phenylpropanoids and polyketides	Macrolides and analogues		289.1089 729734.8750|274.0851 714495.4375|257.0837 62884.3203|245.0815 39433.7109|256.0730 34700.1875	1.0763e+06
1.61_435.1511m/z	8-Epi-Loganic acid	C16H24O10	1.60518	435.151	435.15	94.6	neg	M+CH3COO	2.31915	158144	JNNGEAWILNVFFD-OZFVSFPVSA-N	CC1C(CC2C1C(OC=C2C(=O)O)OC3C(C(C(C(O3)CO)O)O)O)O	-1.7			Lipids and lipid-like molecules	Prenol lipids	Terpene glycosides	165.0563 142346.9531|327.1076 65775.1016|61.9881 63466.7422|150.0326 56499.4336|195.0662 41099.6406	370296
4.76_625.1419m/z	6''-O-(3-Hydroxy-3-methylglutaroyl)hyperin	C27H28O16	4.75705	625.142	625.14	94.6	neg	M+H2O-H	2.47806	21722027	FMMBDZGNMFRGMV-HINBARQISA-N	CC(CC(=O)O)(CC(=O)OC[C@@H]1[C@@H]([C@@H]([C@H]([C@@H](O1)OC2=C(OC3=CC(=CC(=C3C2=O)O)O)C4=CC(=C(C=C4)O)O)O)O)O)O	-0.6						625.1392 783481.8750|299.0203 706367.8398|271.0252 319950.3438|301.0348 213809.5469|463.0881 175185.2656	199934
6.62_200.0931m/z	Arecoline	C8H13NO2	6.6213	200.093	200.092	94.6	neg	M+HCOO	4.91929	2230	HJJPJSXJAXAIPN-UHFFFAOYSA-N	CN1CCC=C(C1)C(=O)OC	0.3	C10129	HMDB0030353	Alkaloids and derivatives			156.1031 115555.7578|92.5051 18229.5469|129.0446 16510.5117|89.9025 15829.7383	33718.9
8.04_581.2037m/z	9-O-Feruloyllariciresinol	C30H32O9	8.03512	581.204	581.202	94.4	neg	M+HCOO	2.54375	91885203	NNFCVTSCCNBWCZ-QPDANWEPSA-N	COC1=C(C=CC(=C1)CC2COC(C2COC(=O)C=CC3=CC(=C(C=C3)O)OC)C4=CC(=C(C=C4)O)OC)O	4.7			Lignans, neolignans and related compounds	Furanoid lignans	Tetrahydrofuran lignans	581.2126 65877.7813|193.0511 42711.7891|177.0536 22193.7988|69.5799 20753.3145|77.5170 19413.2715	65320
6.61_223.0597m/z	Isofraxidin	C11H10O5	6.61395	223.06	223.06	94.2	pos	M+H	-1.60352	5318565	HOEVRHHMDJKUMZ-UHFFFAOYSA-N	COC1=C(C(=C2C(=C1)C=CC(=O)O2)OC)O	1.5	C17480	HMDB0253642	Phenylpropanoids and polyketides	Coumarins and derivatives	Hydroxycoumarins	223.0598 4218051.5000|190.0256 943419.7500|208.0361 806107.5000|162.0308 662672.1875|207.0282 391173.5625	158119
6.13_555.2247m/z	Schisantherin E	C30H34O9	6.12642	555.225	555.223	94.2	neg	M+H2O-H	3.13833	13844274	ZNXDFTKQSCEJGE-DSASHONVSA-N	CC1CC2=CC(=C(C(=C2C3=C(C(=C(C=C3C(C1(C)O)OC(=O)C4=CC=CC=C4)OC)OC)OC)OC)OC)O	4.8			Phenylpropanoids and polyketides	Tannins	Hydrolyzable tannins	507.2050 165650.6719|150.0313 105022.9219|195.0666 62147.2578|555.2160 56073.7656|165.0561 51013.5820	68978.7
10.43_253.0508m/z	Rubiadin	C15H10O4	10.4252	253.051	253.051	94.1	neg	M-H	0.771733	124062	IRZTUXPRIUZXMP-UHFFFAOYSA-N	CC1=C(C=C2C(=C1O)C(=O)C3=CC=CC=C3C2=O)O	3.1	C10402	HMDB0257354	Benzenoids	Anthracenes	Anthraquinones	253.0514 2801090.5000|225.0561 487825.2500|209.0615 149879.0313|59.0137 71333.2500|208.0541 43305.1953	2.05324e+06
5.73_267.1586m/z	Verrucarol	C15H22O4	5.72738	267.159	267.16	94.1	pos	[M+H]+	-4.09993										267.1607 243774.8594|121.1012 94153.2188|105.0707 92345.5547|93.0703 86647.7500|133.1013 83271.7813	106266
0.83_143.0351m/z	trans-2-Butene-1,4-dicarboxylic Acid	C6H8O4	0.827817	143.035	143.035	94.1	neg	M-H	0.967673	5351896	YHGNXQAFNHCBTK-OWOJBTEDSA-N	C(C=CCC(=O)O)C(=O)O	-0.1		HMDB0000393	Lipids and lipid-like molecules	Fatty Acyls	Fatty acids and conjugates	71.0141 45167.1680|85.0294 38168.3047|143.0366 31191.6348	29110.8
7.16_448.2319n	Atractyloside A	C21H36O10	7.15872	507.245	507.244	94	neg	M+HCOO, M+CH3COO	2.35579	71307451	QNBLVYVBWDIWDM-BSLJOXIBSA-N	CC1(C2CC(CCC(C2CC1=O)(CO)O)C(C)(C)OC3C(C(C(C(O3)CO)O)O)O)O	-2.2	C17858		Lipids and lipid-like molecules	Prenol lipids	Terpene glycosides	447.2241 427032.6172|59.0139 199813.4609|71.0139 108529.4570|89.0243 92750.6367|101.0241 63551.5566	9.53309e+06
10.28_295.1916m/z	13,14,15,16-Tetranor-8(17)-labden-12-oic acid	C16H26O2	10.2782	295.192	295.191	94	neg	M+HCOO	2.39399	14380023	CDFOVPVYHVWCGP-UHFFFAOYSA-N	CC1(CCCC2(C1CCC(=C)C2CC(=O)O)C)C	4.3			Organic acids and derivatives	Carboxylic acids and derivatives	Carboxylic acids	295.1914 545029.9375|251.2029 212859.4219|277.1813 46899.7813|87.0934 17280.6934|99.5229 17033.3320	619594
7.09_659.2732m/z	Taccalonolide B	C34H44O13	7.09388	659.273	659.271	94	neg	M-H	3.4231	56662029	FFQOXBQSZPYHSA-MPOUNFKCSA-N	CC1C=C2C(C3C1C4(C(C3O)C5C(C(C4OC(=O)C)OC(=O)C)C6(C(CC7C(C6OC(=O)C)O7)C(=O)C5O)C)C)(C(C(=O)O2)(C)O)C	1.1			Lipids and lipid-like molecules	Steroids and steroid derivatives	Steroid lactones	627.2421 251253.9844|583.2595 160239.3750|659.2699 144927.2813|303.1354 67982.8906|152.0731 48167.4102	454530
6.99_263.1291m/z	Abscisic acid	C15H20O4	6.99382	263.129	263.129	94	neg	M-H	0.801191	5280896	JLIDBLDQVAYHNE-YKALOCIXSA-N	CC1=CC(=O)CC(C1(C=CC(=CC(=O)O)C)O)(C)C	1.6	C06082		Lipids and lipid-like molecules	Prenol lipids	Sesquiterpenoids	263.1297 642616.3750|204.1152 223805.0781|219.1397 157696.1250|59.0138 98872.2422|201.1303 89585.6094	133669
7.18_278.1019m/z	Menisdaurin	C14H19NO7	7.17568	278.102	278.102	94	pos	M+H-2H2O	-1.37362	6440400	UTHVFIKQCUKKQW-YIVVZXMPSA-N	C1C(C=CC(=CC#N)C1OC2C(C(C(C(O2)CO)O)O)O)O	-2.3			Organic oxygen compounds	Organooxygen compounds	Carbohydrates and carbohydrate conjugates	278.1010 813289.1250|260.0901 299855.5938|174.0550 287405.2188|192.0651 256923.8125|146.0602 213340.9375	105626
4.58_139.0388m/z	Protocatechualdehyde	C7H6O3	4.57697	139.039	139.039	94	pos	M+H	-1.23831	8768	IBGBGRVKPALMCQ-UHFFFAOYSA-N	C1=CC(=C(C=C1C=O)O)O	1.3	C16700	HMDB0059965	Organic oxygen compounds	Organooxygen compounds	Carbonyl compounds	111.0441 1423930.8750|93.0338 846741.7500|65.0391 573360.1875|139.0375 357011.5625|121.0278 87075.9922	67911.4
16.91_844.6086m/z	1,2-dioleoyl-sn-glycero-3-phosphocholine	C44H84NO8P	16.9122	844.609	844.607	93.9	neg	M+CH3COO	2.31113	10350317	SNKAWJBJQDLSFF-NVKMUCNASA-N	CCCCCCCCC=CCCCCCCCC(=O)OCC(COP(=O)([O-])OCC[N+](C)(C)C)OC(=O)CCCCCCCC=CCCCCCCCC	13.8		HMDB0000593	Lipids and lipid-like molecules	Glycerophospholipids	Glycerophosphocholines	279.2316 149593.4844|770.5640 126975.9766|283.2623 61788.3516|59.0137 42561.0234|160.9666 24579.4395	30085.1
7.53_717.2932m/z	19-O-beta-D-carboxyglucopyranosyl-12-O-beta-D-glucopyranosyl-11,16-dihydroxyabieta-8,11,13-triene	C32H48O15	7.53023	717.293	717.297	93.8	neg	M+HCOO	-5.64745	24879400	KJRLDWGHZUUHJO-BDONCRHMSA-N	CC(CO)C1=C(C(=C2C(=C1)CCC3C2(CCCC3(C)C(=O)OC4C(C(C(C(O4)CO)O)O)O)C)O)OC5C(C(C(C(O5)CO)O)O)O	0			Lipids and lipid-like molecules	Prenol lipids	Terpene glycosides	669.2722 284391.0313|687.2880 193429.0469|657.2728 176527.6250|681.2867 128846.7891|717.2862 72856.8047	1.126e+06
6.00_523.2197m/z	Neocaesalpin O	C26H34O10	5.99842	523.22	523.218	93.8	neg	M+H2O-H	3.53835	73351991	XKLBSFHFNUCCKY-UXYMEOMDSA-N	CC(=O)OC1CCC(C2(C1(C3C=C4C(=CC(=O)O4)C(C3C(C2OC(=O)C)OC(=O)C)(C)O)C)O)(C)C	0.9			Organoheterocyclic compounds	Naphthofurans		523.2183 922629.5625|361.1672 485144.9063|59.0138 191083.5313|71.0136 118451.2858|165.0559 83169.4922	304232
9.76_271.0614m/z	toralactone	C15H12O5	9.76453	271.061	271.061	93.8	neg	M-H	0.785867	5321980	WEHXAEGTVPWKDY-UHFFFAOYSA-N	CC1=CC2=CC3=CC(=CC(=C3C(=C2C(=O)O1)O)O)OC	3.3	C17673	HMDB0038549	Organoheterocyclic compounds	Naphthopyrans	Naphthopyranones	271.0638 243723.8438|256.0372 167335.1250|228.0438 41299.8672|255.0307 34689.6914|227.0350 19940.5078	35459.3
6.80_444.1999n	Dihydrophaseic acid 4'-O-beta-D-glucopyranoside	C21H32O10	6.80098	443.193	443.192	93.7	neg	M-H, M+CH3COO, M+Cl	0.764063	11988281	UHHVHDDICOEBTQ-WTZDRGJSSA-N	CC(=CC(=O)O)C=CC1(C2(CC(CC1(OC2)C)OC3C(C(C(C(O3)CO)O)O)O)C)O	-0.7			Lipids and lipid-like molecules	Prenol lipids	Sesquiterpenoids	59.0140 144802.9688|311.1533 98668.9844|443.1845 84373.1797|101.0239 48461.8672|71.0139 45074.1484	768793
10.39_293.2105m/z	Nandrolone	C18H26O2	10.3875	293.211	293.212	93.5	pos	M+H2O+H	-4.28245	9904	NPAGDVCDWIYMMC-IZPLOLCNSA-N	CC12CCC3C(C1CCC2O)CCC4=CC(=O)CCC34	2.6	C07254	HMDB0002725	Lipids and lipid-like molecules	Steroids and steroid derivatives	Estrane steroids	293.2101 234348.4844|275.2002 137369.6406|81.0700 81435.1172|109.0644 62002.0547|67.0546 52203.8594	232569
7.52_525.1384m/z	Pieceid-2''-O-gallate	C27H26O12	7.52158	525.138	525.139	93.5	pos	M+H-H2O	-1.2729										507.1267 282733.4063|269.0432 213930.0625|131.0491 88954.4180|299.0569 77933.7422|191.0701 46020.7891	217143
5.94_151.0402m/z	Vanillin	C8H8O3	5.94138	151.04	151.04	93.4	neg	M-H	1.09816	1183	MWOOGOJBHIARFG-UHFFFAOYSA-N	COC1=C(C=CC(=C1)C=O)O	1.2	C00755	HMDB0012308	Benzenoids	Phenols	Methoxyphenols	136.0166 2183104.7396|151.0387 411683.7813|137.0200 224535.9375|59.0139 132218.8125|108.0218 80280.6771	1.87011e+06
7.93_643.2370m/z	Tectoroside	C30H36O12	7.92982	643.237	643.237	93.4	pos	M+CH3OH+Na	0.559105	14733670	MAHPANYZARJSAV-UHFFFAOYSA-N	C=C1CC(C2C(C3C1CC(C3=C)OC4C(C(C(C(O4)CO)O)O)O)OC(=O)C2=C)OC(=O)C(CC5=CC=C(C=C5)O)O	0.3			Lipids and lipid-like molecules	Prenol lipids	Terpene lactones	181.0492 239640.1875|191.0703 181227.0156|167.0695 151550.5000|417.1525 67361.3203|263.0923 63177.4844	337362
10.27_257.0822m/z	Peucedanin	C15H14O4	10.271	257.082	257.082	93.4	neg	M-H	1.08422	8616	YQBNJPACAUPNLV-UHFFFAOYSA-N	CC(C)C1=C(C2=C(O1)C=C3C(=C2)C=CC(=O)O3)OC	3.4	C09283	HMDB0301849	Phenylpropanoids and polyketides	Coumarins and derivatives	Furanocoumarins	257.0826 849604.8750|242.0583 155837.0000|241.0496 103744.9141|215.0346 33963.3008|116.9287 23123.1543	59661.2
7.51_397.1638m/z	Caleurticolide 2-methylacrylate	C23H28O8	7.50773	397.164	397.165	93.3	pos	M+H-2H2O	-1.71533	6440536	TXWWBAZJPNQNMZ-SNUAIDGUSA-N	CC1CC2C(C(C(C(C(=O)C=C1)(C)O)OC(=O)C(=C)C)OC(=O)C(=C)C)C(=C)C(=O)O2	3.1			Lipids and lipid-like molecules	Prenol lipids	Terpene lactones	397.1607 336192.9063|137.0600 158363.9063|273.1096 56685.1641|379.1479 28577.4434|81.0708 23062.1289	1.06273e+06
5.21_553.1938m/z	Clemastanin A	C25H32O11	5.21202	553.194	553.192	93.3	neg	M+HCOO	3.28349	73157708	WGTYXIDAEFJHPD-UHFFFAOYSA-N	COC1=C(C=CC(=C1)C2C(C3=C(O2)C(=CC(=C3)CCCO)OC4C(C(C(C(O4)CO)O)O)O)CO)O	0			Phenylpropanoids and polyketides	2-arylbenzofuran flavonoids		391.1454 208797.8438|343.1218 120118.6016|150.0338 83301.6172|553.1903 66950.5703|195.0668 49225.9258	288275
5.33_563.1415m/z	10-O-Coumaroyl-10-O-deacetylasperuloside	C25H26O12	5.3262	563.142	563.14	93.2	neg	M+HCOO	2.72904	95224286	JXFDBOBLMXBLDZ-ULUBWVSDSA-N	C1=CC(=CC=C1C=CC(=O)OCC2=CC3C4C2C(OC=C4C(=O)O3)OC5C(C(C(C(O5)CO)O)O)O)O	-0.7			Phenylpropanoids and polyketides	Cinnamic acids and derivatives	Hydroxycinnamic acids and derivatives	563.1378 591573.0625|383.0792 134351.2656|353.0670 121635.2969|297.0783 37834.7070|473.1108 28457.8262	388554
1.59_515.1411m/z	Plumieride	C21H26O12	1.59113	515.141	515.14	93.2	neg	M+HCOO	2.14051	72319	AOPMSFXOYJXDNJ-IRFSQMTFSA-N	CC(C1=CC2(C=CC3C2C(OC=C3C(=O)OC)OC4C(C(C(C(O4)CO)O)O)O)OC1=O)O	-1.2	C09797		Lipids and lipid-like molecules	Prenol lipids	Terpene glycosides	179.0353 501332.0938|135.0450 400943.1563|515.1398 282327.0000|341.0868 63434.5195|96.9598 57940.7227	219897
6.15_315.0514m/z	3-O-Methylquercetin	C16H12O7	6.14782	315.051	315.051	93.1	neg	M-H	1.18689	5280681	WEPBGSIAWZTEJR-UHFFFAOYSA-N	COC1=C(OC2=CC(=CC(=C2C1=O)O)O)C3=CC(=C(C=C3)O)O	2.5	C04443		Phenylpropanoids and polyketides	Flavonoids	O-methylated flavonoids	282.0167 433828.3438|297.0403 392396.4688|315.0521 347790.9688|254.0226 328612.0625|59.0138 97441.8672	300660
6.94_283.0613m/z	Genkwanin	C16H12O5	6.94388	283.061	283.061	93.1	neg	M-H	0.49007	5281617	JPMYFOBNRRGFNO-UHFFFAOYSA-N	COC1=CC(=C2C(=C1)OC(=CC2=O)C3=CC=C(C=C3)O)O	2.1	C10046	HMDB0252684	Phenylpropanoids and polyketides	Flavonoids	O-methylated flavonoids	268.0374 1567834.6250|283.0635 1098588.6250|239.0351 580165.1875|211.0397 112177.3750|240.0459 71584.0313	132293
9.95_676.3696n	Gingerglycolipid A	C33H56O14	9.94727	735.383	735.38	93	neg	M-H, M+CH3COO, M+Cl	3.8326	10349562	MPSGDHOYFIUPSO-MDAKJLGTSA-N	CCC=CCC=CCC=CCCCCCCCC(=O)OCC(COC1C(C(C(C(O1)COC2C(C(C(C(O2)CO)O)O)O)O)O)O)O	1.2			Lipids and lipid-like molecules	Glycerolipids	Glycosylglycerols	311.1694 23795.4746|66.9916 20240.3574	1.41267e+06
0.76_146.0460m/z	L-Glutamic acid	C5H9NO4	0.761783	146.046	146.046	93	neg	M-H	0.879233	33032	WHUUTDBJXJRKMK-VKHMYHEASA-N	C(CC(=O)O)C(C(=O)O)N	-3.7	C00025	HMDB0000148	Organic acids and derivatives	Carboxylic acids and derivatives	Amino acids, peptides, and analogues	102.0560 210203.2109|128.0350 111227.0825|146.0453 96745.4512|74.0248 42442.3516|84.0453 22948.2930	241535
6.05_375.1453m/z	Columbin	C20H22O6	6.04825	375.145	375.144	92.9	neg	M+H2O-H	2.6504	226036	AALLCALQGXXWNA-UHFFFAOYSA-N	CC12CCC3C(=O)OC(CC3(C1C4C=CC2(C(=O)O4)O)C)C5=COC=C5	2.2	C17508	HMDB0036837	Organoheterocyclic compounds	Naphthopyrans		327.1229 115275.0938|149.0244 90049.6719|165.0568 80776.6797|150.0333 65613.2500|195.0682 40118.4883	809902
8.54_351.2180m/z	PGI2	C20H32O5	8.53605	351.218	351.217	92.78	neg	[M-H]1-	2.78578	5282411	KAQKFAOMNZTLHT-OZUDYXHBSA-N	CCCCCC(C=CC1C(CC2C1CC(=CCCCC(=O)O)O2)O)O	2.9	C01312	HMDB0001335	Lipids and lipid-like molecules	Fatty Acyls	Eicosanoids	351.2186 253471.4531|133.0297 47836.2031|191.0555 40817.6797|173.0459 33416.9648|351.0763 30227.1094	40235.5
6.43_625.1787m/z	Naringin	C27H32O14	6.43422	625.179	625.177	92.7	neg	M+HCOO	3.08395	442428	DFPMSGMNTNDNHN-ZPHOTFPESA-N	CC1C(C(C(C(O1)OC2C(C(C(OC2OC3=CC(=C4C(=O)CC(OC4=C3)C5=CC=C(C=C5)O)O)CO)O)O)O)O)O	-0.5	C09789	HMDB0002927	Phenylpropanoids and polyketides	Flavonoids	Flavonoid glycosides	581.1888 852056.8750|256.0742 282256.5313|212.0842 227594.6719|625.1982 62376.5391|227.0357 51894.1055	771281
5.11_363.1665m/z	8-Hydroxygeraniol, 1-Carboxylic acid, -D-glucopyr	C16H26O8	5.10557	363.167	363.165	92.7	neg	M+H2O-H	3.02776										363.1669 1405379.7500|59.0139 405519.8438|257.1302 388380.5313|345.1637 264703.6563|71.0139 206728.1719	548569
0.90_282.0481m/z	4,5-Dichloro-2-n-octyl-3(2H)-isothiazolone (DCOIT)	C11H17Cl2NOS	0.9025	282.048	282.049	92.64	pos	[M+H]+	-2.50768										150.0771 5069898.0000|282.0491 2864391.2500|192.0522 212206.9063|183.0498 163747.0938|73.0289 114310.2656	3.3967e+06
7.52_517.1880m/z	PSI-6130	C10H14FN3O4	7.52305	517.188	517.186	92.6	neg	2M-H	3.17221	6481236	NYPIRLYMDJMKGW-VPCXQMTMSA-N	CC1(C(C(OC1N2C=CC(=NC2=O)N)CO)O)F	-1.4			Nucleosides, nucleotides, and analogues	Pyrimidine nucleosides	Pyrimidine 2'-deoxyribonucleosides	499.1765 158070.2813|517.1732 63344.2813|487.1778 45707.0469|221.0834 40678.1836|216.3067 31773.8105	58457.7
5.89_537.1987m/z	Oregonin	C24H30O10	5.89113	537.199	537.197	92.5	neg	M+CH3COO	3.17309	14707658	AQRNEKDRSXYJIN-IRFILORWSA-N	C1C(C(C(C(O1)OC(CCC2=CC(=C(C=C2)O)O)CC(=O)CCC3=CC(=C(C=C3)O)O)O)O)O	0.5			Phenylpropanoids and polyketides	Diarylheptanoids	Linear diarylheptanoids	537.1964 252628.4375|507.1908 90327.3828|59.0139 33909.5586|519.1786 29294.8027|178.0280 28713.4844	125715
11.09_277.1446m/z	De-O-methyllasiodiplodin	C16H22O4	11.0899	277.145	277.145	92.4	neg	M-H	0.376186	14562695	NFEVFCAOVZCHBN-NSHDSACASA-N	CC1CCCCCCCC2=C(C(=CC(=C2)O)O)C(=O)O1	5			Phenylpropanoids and polyketides	Macrolides and analogues		277.1459 335597.5938|134.0374 283617.7500|127.1132 148771.5781|121.0296 97517.7031|233.1546 47405.0742	253331
5.54_583.2408m/z	1-(3',5'-dimethoxy)phenyl-2-[4''-O-beta-D-glucopyranosyl (6->1)-O-alpha-L-rhamnopyranosyl]phenylethane	C28H38O12	5.54137	583.241	583.239	92.4	neg	M+H2O-H	3.13373	154828657	BOPMSPOSCUCJIJ-WPRRVFMQSA-N	C[C@H]1[C@@H]([C@H]([C@H]([C@@H](O1)OC[C@@H]2[C@H]([C@@H]([C@H]([C@@H](O2)OC3=CC=C(C=C3)CCC4=CC(=CC(=C4)OC)OC)O)O)O)O)O)O	0.3						421.1874 143431.5938|406.1598 26037.5449|195.0669 25784.0977|144.7187 20709.4023|110.1303 19991.6660	96081.8
8.17_315.0513m/z	Eupafolin	C16H12O7	8.16922	315.051	315.051	92.3	neg	M-H	0.844919	5317284	FHHSEFRSDKWJKJ-UHFFFAOYSA-N	COC1=C(C2=C(C=C1O)OC(=CC2=O)C3=CC(=C(C=C3)O)O)O	1.4			Phenylpropanoids and polyketides	Flavonoids	O-methylated flavonoids	315.0519 761383.3125|300.0273 563716.0625|151.0038 122829.3281|107.0139 57139.6953|227.0350 50662.7969	1.52943e+06
8.08_535.1983m/z	Gomisin G	C30H32O9	8.07698	535.198	535.197	92.3	neg	M-H	1.70782	14992067	OFDWKHIQKPKRKY-DSASHONVSA-N	CC1CC2=CC(=C(C(=C2C3=C(C4=C(C=C3C(C1(C)O)OC(=O)C5=CC=CC=C5)OCO4)OC)OC)OC)OC	5	C17819		Phenylpropanoids and polyketides	Tannins	Hydrolyzable tannins	517.1921 163813.6406|505.1905 73603.3828|152.9959 52095.3555|78.9593 34044.3438|151.0402 26206.3066	140777
8.87_321.1116m/z	Fibleucin	C20H20O6	8.87203	321.112	321.112	92.3	pos	M+H-2H2O	-1.61392	44589004	KVIOMDMYQSLLQA-AAMISZCHSA-N	CC12CC=C3C(=O)OC(CC3(C1C4C=CC2(C(=O)O4)O)C)C5=COC=C5	2.2			Organoheterocyclic compounds	Naphthopyrans		321.1110 781902.6875|289.0841 227075.4531|261.0918 216517.3906|306.0880 164692.4219|246.0672 140244.3281	102086
7.22_421.3456m/z	Ganoderol A	C30H46O2	7.22368	421.346	421.346	92.2	pos	M+H-H2O	-1.95986	13934284	QWFPQDGDUOGOJF-SPFFTVLFSA-N	CC(CCC=C(C)CO)C1CCC2(C1(CC=C3C2=CCC4C3(CCC(=O)C4(C)C)C)C)C	7.1			Lipids and lipid-like molecules	Prenol lipids	Triterpenoids	421.3495 200483.4688|81.0699 50595.8320|137.0598 45900.1289|403.3370 37263.5625|95.0852 36156.8828	100747
8.95_480.2736m/z	Cytochalasin B	C29H37NO5	8.94763	480.274	480.274	91.8	pos	M+H	-1.74591	5311281	GBOGMAARMMDZGR-TYHYBEHESA-N	CC1CCCC(C=CC(=O)OC23C(C=CC1)C(C(=C)C(C2C(NC3=O)CC4=CC=CC=C4)C)O)O	3.4	C19954		Alkaloids and derivatives	Cytochalasans	Cytochalasins	91.0543 159972.5000|462.2610 147817.2188|444.2464 104308.3438|480.2741 87719.4688|105.0695 64192.6133	348271
4.91_495.2090m/z	Breyniaionoside A	C19H32O9	4.9082	495.209	495.207	91.7	neg	M+HCOOH+HCOO	3.12683	11475194	JTIZGDFRGKUHKK-XUQLTRDPSA-N	CC1CC(=O)CC(C1(C=CC(CO)OC2C(C(C(C(O2)CO)O)O)O)O)(C)C	-1.8			Lipids and lipid-like molecules	Fatty Acyls	Fatty acyl glycosides	495.2086 9363454.0000|363.1663 902554.7500|59.0138 837844.8125|71.0138 600912.5000|101.0242 518598.0938	3.86517e+06
6.62_533.1645m/z	6-O-Benzoylphlorigidoside B	C26H32O14	6.62085	533.165	533.165	91.7	pos	M+H-2H2O	-1.48659	91895353	BESOZWLCVNXHPJ-IXBILFTQSA-N	CC(=O)OC1(CC(C2(C1C(OC=C2C(=O)OC)OC3C(C(C(C(O3)CO)O)O)O)O)OC(=O)C4=CC=CC=C4)C	-0.3			Lipids and lipid-like molecules	Prenol lipids	Terpene glycosides	162.0671 184555.6406|341.0993 129522.8359|147.0437 73572.9453|161.0603 71505.0859|323.0904 69045.1406	139756
6.73_168.1017m/z	synephrine	C9H13NO2	6.73132	168.102	168.102	91.7	pos	M+H	-1.0667	7172	YRCWQPVGYLYSOX-UHFFFAOYSA-N	CNCC(C1=CC=C(C=C1)O)O	-0.6	C04548	HMDB0004826	Benzenoids	Phenols	1-hydroxy-2-unsubstituted benzenoids	150.0910 2292537.2500|168.1020 924654.0000|122.0959 313512.5313|107.0730 151700.7344|85.9458 79471.1016	56434.2
9.79_307.1534m/z	NX2 toxin	C17H24O6	9.78555	307.154	307.155	91.61	pos	[M-H2O+H]+	-4.60823	101882585	NKCFJIIVGLENIK-NOCMYWHHSA-N	CC1=CC2C(C(C1)O)(C3(CC(C(C34CO4)O2)OC(=O)C)C)CO	0.2			Lipids and lipid-like molecules	Prenol lipids	Sesquiterpenoids	307.1530 2197142.2500|257.1167 271322.3438|229.1214 220992.5000|261.1468 194977.8438|167.0692 178561.1875	602005
6.10_479.1176m/z	Apiosylskimmin	C20H24O12	6.1018	479.118	479.116	91.6	pos	M+Na	3.61645	14236613	SXPBJYHKMRWZNA-ZITSYKRSSA-N	C1C(C(C(O1)OCC2C(C(C(C(O2)OC3=CC4=C(C=C3)C=CC(=O)O4)O)O)O)O)(CO)O	-2			Phenylpropanoids and polyketides	Coumarins and derivatives	Coumarin glycosides	317.0645 25225734.0000|302.0412 2957482.2500|85.0288 2322556.5000|153.0182 1373167.1250|285.0387 1079447.3750	6.58507e+06
4.90_181.0493m/z	Caffeic acid	C9H8O4	4.90197	181.049	181.05	91.6	pos	M+H	-1.39745	1549111	QAIPRVGONGVQAS-RQOWECAXSA-N	C1=CC(=C(C=C1C=CC(=O)O)O)O	1.2	C01481	HMDB0003501	Phenylpropanoids and polyketides	Cinnamic acids and derivatives	Hydroxycinnamic acids and derivatives	163.0384 1239938.5469|135.0439 375182.3594|98.9754 338777.6406|145.0279 197065.9883|117.0338 179822.9766	519092
1.10_147.0438m/z	p-Coumaric acid	C9H8O3	1.09717	147.044	147.044	91.5	pos	M+H-H2O	-1.41799	637542	NGSWKAQJJWESNS-ZZXKWVIFSA-N	C1=CC(=CC=C1C=CC(=O)O)O	1.5	C00811	HMDB0002035	Phenylpropanoids and polyketides	Cinnamic acids and derivatives	Hydroxycinnamic acids and derivatives	119.0489 5687938.9893|91.0545 4055489.5977|147.0436 3048395.0000|103.0542 438176.8438|84.0447 385339.6719	1.3449e+06
8.24_603.1733m/z	5-hydroxy-2-(4-methoxyphenyl)-8,8-dimethyl-3-(3,4,5-trihydroxy-6-methyloxan-2-yl)oxypyrano[2,3-h]chromen-4-one	C27H28O10	8.23682	603.173	603.171	91.5	neg	M+HCOOH+HCOO	3.76953	74935935	HFACBAJBHOSYOZ-UHFFFAOYSA-N	CC1C(C(C(C(O1)OC2=C(OC3=C(C2=O)C(=CC4=C3C=CC(O4)(C)C)O)C5=CC=C(C=C5)OC)O)O)O	2.8			Phenylpropanoids and polyketides	Flavonoids	Flavonoid glycosides	253.0505 693845.8750|225.0570 48900.1133|603.1740 30479.6895|209.0636 28679.8047|179.7379 21440.5195	169309
4.71_707.1843m/z	Neochlorogenic acid	C16H18O9	4.70695	707.184	707.183	91.4	neg	2M-H	1.96902	5280633	CWVRJTMFETXNAD-NXLLHMKUSA-N	C1C(C(C(CC1(C(=O)O)O)OC(=O)C=CC2=CC(=C(C=C2)O)O)O)O	-0.4	C17147	HMDB0240477	Organic oxygen compounds	Organooxygen compounds	Alcohols and polyols	191.0565 23718648.9375|353.0881 7492712.4766|85.0298 955459.9844|707.1840 776340.4063|173.0456 606267.4180	6.99019e+07
0.86_504.1697n	1-Kestose	C18H32O16	0.8616	539.139	539.138	91.4	neg	M+H2O-H, M+Cl	1.3376	440080	VAWYEUIPHLMNNF-OESPXIITSA-N	C(C1C(C(C(C(O1)OC2(C(C(C(O2)CO)O)O)COC3(C(C(C(O3)CO)O)O)CO)O)O)O)O	-5.5	C03661	HMDB0011729	Organic oxygen compounds	Organooxygen compounds	Carbohydrates and carbohydrate conjugates	503.1619 1072097.3750|539.1398 936097.3750|59.0138 231266.1563|89.0244 226487.0625|179.0569 193150.3594	4.49133e+06
16.93_128.1433m/z	2-Cyclohexylethylamine	C8H17N	16.9303	128.143	128.143	91.4	pos	M+H	-0.327948	20509	HFACYWDPMNWMIW-UHFFFAOYSA-N	C1CCC(CC1)CCN	2.4			Organic nitrogen compounds	Organonitrogen compounds	Amines	70.0737 112281.6094|69.0705 52155.9141|56.0571 15667.7744	503749
0.95_191.0199m/z	Citric acid	C6H8O7	0.95355	191.02	191.02	91.2	neg	M-H	0.880421	311	KRKNYBCHXYNGOX-UHFFFAOYSA-N	C(C(=O)O)C(CC(=O)O)(C(=O)O)O	-1.7	C00158	HMDB0000094	Organic acids and derivatives	Carboxylic acids and derivatives	Tricarboxylic acids and derivatives	111.0090 31703634.4271|87.0087 14357405.9817|85.0295 12535304.8371|191.0172 6566785.5229|57.0342 2168703.6803	2.35532e+08
6.23_447.0941m/z	Kaempferol-3-O-galactoside	C21H20O11	6.23325	447.094	447.093	91.2	neg	M-H	1.85631	5282149	JPUKWEQWGBDDQB-DTGCRPNFSA-N	C1=CC(=CC=C1C2=C(C(=O)C3=C(C=C(C=C3O2)O)O)OC4C(C(C(C(O4)CO)O)O)O)O	0.7	C12626	HMDB0030864	Phenylpropanoids and polyketides	Flavonoids	Flavonoid glycosides	447.0934 5401019.5000|284.0327 3440747.3750|255.0299 2878513.7500|227.0351 1852306.3750|283.0244 411169.6875	2.91221e+06
6.55_519.1877m/z	Pinoresinol 4-O-glucoside	C26H32O11	6.54923	519.188	519.187	91	neg	M-H	1.07423	486614	QLJNETOQFQXTLI-WMYFGKAISA-N	COC1=C(C=CC(=C1)C2C3COC(C3CO2)C4=CC(=C(C=C4)OC5C(C(C(C(O5)CO)O)O)O)OC)O	0.5			Lignans, neolignans and related compounds	Lignan glycosides		357.1347 1156547.8750|83.0139 343923.6250|121.0291 190861.3594|137.0601 75964.7891|519.1800 70211.5859	847776
6.66_328.0956n	Pinobanksin 3-O-propanoate	C18H16O6	6.65702	345.098	345.097	91	neg	M-H, M+H2O-H	2.89193	46886755	LIVRDRUFOJECRK-MSOLQXFVSA-N	CCC(=O)OC1C(OC2=CC(=CC(=C2C1=O)O)O)C3=CC=CC=C3	3.2			Phenylpropanoids and polyketides	Flavonoids	Flavans	327.0913 115913.2656|297.0428 76111.5859|312.0666 51365.0547|225.0549 49373.9180|50.4193 15742.4990	111018
1.02_147.0300m/z	D-Ribonolactone	C5H8O5	1.02272	147.03	147.03	90.9	neg	M-H	0.698743	111064	CUOKHACJLGPRHD-BXXZVTAOSA-N	C(C1C(C(C(=O)O1)O)O)O	-1.4	C02674	HMDB0001900	Organic oxygen compounds	Organooxygen compounds	Carbohydrates and carbohydrate conjugates	130.0220 86023.9531|86.0328 58183.1016|54.2023 17699.5039	854135
0.91_322.0447m/z	5'-Cytidylic acid	C9H14N3O8P	0.911733	322.045	322.045	90.9	neg	M-H	0.529081	6131	IERHLVCPSMICTF-XVFCMESISA-N	C1=CN(C(=O)N=C1N)C2C(C(C(O2)COP(=O)(O)O)O)O	-3.4	C00055	HMDB0000095	Nucleosides, nucleotides, and analogues	Pyrimidine nucleotides	Pyrimidine ribonucleotides	78.9592 575683.0000|322.0448 391704.0313|211.0016 189724.4063|96.9699 146881.2656|110.0352 26008.9473	195714
5.46_428.1649n	Ptelatoside B	C20H28O10	5.45663	393.151	393.154	90.8	pos	M+H-2H2O, M+2CH3CN+Na	-7.72985	130179	DIBOBJSTTKLQQV-QLDOSHOCSA-N	CC1C(C(C(C(O1)OC2C(C(C(OC2OC3=CC=C(C=C3)C=C)CO)O)O)O)O)O	-0.2			Organic oxygen compounds	Organooxygen compounds	Carbohydrates and carbohydrate conjugates	216.0875 5614393.5000|300.1083 3155255.5000|240.0874 3011828.0000|393.1494 2712369.5000|230.1028 583103.8125	2.01853e+06
7.11_185.1185m/z	Eucamalol	C10H16O2	7.10867	185.118	185.118	90.7	neg	M+H2O-H	4.35563	91884957	ZPACRXLIAKZISA-ZJUUUORDSA-N	CC(C)C1CCC(=CC1O)C=O	1.4			Lipids and lipid-like molecules	Prenol lipids	Monoterpenoids	185.1184 1999939.7500|139.1099 88898.0156|167.1078 57697.7891|69.0346 38673.0625|155.1075 30078.9063	1.04887e+06
7.94_341.1377m/z	Olivil	C20H24O7	7.94375	341.138	341.138	90.7	pos	M+H-2H2O	-1.67493	44566587	BVHIKUCXNBQDEM-GKCIPKSASA-N	COC1=C(C=CC(=C1)C[C@]2(CO[C@@H]([C@H]2CO)C3=CC(=C(C=C3)O)OC)O)O[C@H]4[C@@H]([C@H]([C@@H]([C@H](O4)CO)O)O)O	1.9						341.1422 142814.0000|137.0593 89492.6563|57.0340 58621.9258|161.0590 39973.6289|131.0490 34942.0547	430887
5.89_345.1558m/z	Oleuropeic acid 8-O-glucoside	C16H26O8	5.89113	345.156	345.155	90.6	neg	M-H	0.989708	11152176	RQEWNDZNKBUWDH-LREAXHOUSA-N	CC(C)(C1CCC(=CC1)C(=O)O)OC2C(C(C(C(O2)CO)O)O)O	-0.4			Lipids and lipid-like molecules	Fatty Acyls	Fatty acyl glycosides	345.1621 1064005.7500|59.0139 654513.0625|89.0245 261807.0313|71.0140 224185.9844|119.0351 131206.9219	2.03692e+06
5.43_565.1543m/z	Vicenin III	C26H28O14	5.4289	565.154	565.155	90.6	pos	M+H	-1.48428	185958	MMDUKUSNQNWVET-MCIQUCDDSA-N	C1C(C(C(C(O1)C2=C3C(=C(C(=C2O)C4C(C(C(C(O4)CO)O)O)O)O)C(=O)C=C(O3)C5=CC=C(C=C5)O)O)O)O	-2.2			Phenylpropanoids and polyketides	Flavonoids	Flavonoid glycosides	86.0969 273744.2813|70.0658 243424.2656|379.0793 213764.2344|295.0609 200603.7500|307.0595 188739.1563	745427
7.67_803.3176m/z	Jatrophane 2	C39H50O15	7.67325	803.318	803.312	90.6	neg	M+HCOO	6.46343	85105741	AHHKCKIAGSAXCR-UHFFFAOYSA-N	CC1C=CC(C(C(C(C(=C)C(C2C(C(CC2(C1OC(=O)C)O)(C)OC(=O)C)OC(=O)C3=CC=CC=C3)OC(=O)C)OC(=O)C)OC(=O)C)OC(=O)C)(C)C	3.7			Lipids and lipid-like molecules	Prenol lipids	Diterpenoids	771.3037 159377.5000|803.3177 58587.7383|59.0142 43730.1836|412.1673 27542.9219|134.0636 26113.2754	188754
1.58_375.1299m/z	Cornoside	C14H20O8	1.584	375.13	375.129	90.4	neg	M+CH3COO	2.61421	3084796	VTVARPTUBCBNJX-WJTVCTBASA-N	C1=CC(C=CC1=O)(CCOC2C(C(C(C(O2)CO)O)O)O)O	-2.1		HMDB0302801	Organic oxygen compounds	Organooxygen compounds	Carbohydrates and carbohydrate conjugates	165.0557 183912.2031|149.0248 77981.6016|150.0324 66281.8047|195.0663 55371.9023|164.0477 40403.4063	47343.6
6.92_839.3931m/z	Acetyl Perisesaccharide C	C37H62O18	6.91598	839.393	839.391	90.3	neg	M+HCOO	2.1925	131844296	XIRFSYHTNJWUET-UJEHNDPWSA-N	CC1C(C(C(C(O1)OC2C(OC(CC2OC)OC3C(OC(CC3OC)OC4C(OC(CC4OC)OC5C(OC(=O)CC5OC)C)C)C)C)OC(=O)C)OC)O	0.8			Organic oxygen compounds	Organooxygen compounds	Carbohydrates and carbohydrate conjugates	391.1611 676322.6875|141.0927 214198.3281|249.0629 57431.4961|59.0140 56351.7656|113.0243 42415.4961	275156
4.48_449.1673m/z	6-Ethoxygeniposide	C19H28O11	4.47823	449.167	449.166	90.3	neg	M+H2O-H	3.33995	102262674	WGNXATPUZSSFNF-HOZAMIDDSA-N	CCOC1C=C(C2C1C(=COC2OC3C(C(C(C(O3)CO)O)O)O)C(=O)OC)CO	-2.5			Lipids and lipid-like molecules	Prenol lipids	Terpene glycosides	96.9602 389520.0625|59.0139 169305.7500|89.0245 29045.1055|191.0554 26554.2676|431.1636 25911.4277	62989.1
4.39_406.1487n	Shanzhiside methyl ester	C17H26O11	4.3858	465.162	465.161	90.2	neg	M+Cl, M+HCOO, 2M-H, M+CH3COO, M-H	2.87767	13892722	KKSYAZCUYVRKML-IRDZEPHTSA-N	CC1(CC(C2C1C(OC=C2C(=O)OC)OC3C(C(C(C(O3)CO)O)O)O)O)O	-2.6			Lipids and lipid-like molecules	Prenol lipids	Terpene glycosides	243.0876 915237.3750|101.0246 693443.3125|127.0404 394871.9063|68.9984 211966.0938|405.1427 195573.8281	1.82507e+07
7.77_613.2302m/z	9-O-Feruloyl-5,5'-dimethoxylariciresinol	C32H36O11	7.7733	613.23	613.228	90.2	neg	M+H2O-H	2.87241	44448269	NTYDMYPTASSNQW-XMFFLOPHSA-N	COC1=CC(=CC(=C1O)OC)CC2COC(C2COC(=O)C=CC3=CC(=C(C=C3)O)OC)C4=CC(=C(C(=C4)OC)O)OC	4.6			Lignans, neolignans and related compounds	Furanoid lignans	Tetrahydrofuran lignans	165.0556 220292.4688|150.0321 210091.7969|195.0666 197346.6094|417.1546 63900.4648|565.2128 60480.3789	454914
6.28_389.1246m/z	Populin	C20H22O8	6.27592	389.125	389.124	90.1	neg	M-H	1.04959	92735	HHSKNLJWHGXWPK-BFMVXSJESA-N	C1=CC=C(C=C1)C(=O)OCC2C(C(C(C(O2)OC3=CC=CC=C3CO)O)O)O	0.5	C10823		Organic oxygen compounds	Organooxygen compounds	Carbohydrates and carbohydrate conjugates	59.0141 53097.3867|374.1405 42167.9844|359.1173 40838.7813|216.6035 28783.5254|329.1031 22968.3633	493482
5.16_391.1613m/z	Rehmapicroside	C16H26O8	5.155	391.161	391.16	90.1	neg	M+HCOO	2.44867	21637711	ITYUWPGZACWPPQ-QLDIZCGWSA-N	CC1=C(C(CCC1OC2C(C(C(C(O2)CO)O)O)O)(C)C)C(=O)O	-0.6			Lipids and lipid-like molecules	Fatty Acyls	Fatty acyl glycosides	59.0138 189283.3281|71.0140 96860.8047|391.1595 90633.6563|161.0457 47292.7422|89.0243 41946.0117	43284.6
6.72_207.0665m/z	Methyl Kakuol	C11H12O4	6.72175	207.066	207.066	90	neg	M-H	0.835347	13672435	XPHIRVUYIBXETG-UHFFFAOYSA-N	CCC(=O)C1=CC2=C(C=C1OC)OCO2	1.9			Organoheterocyclic compounds	Benzodioxoles		193.0461 319208.2813|178.0228 239901.1875|177.0204 50645.5742|192.0422 46148.4141|150.0279 23867.7988	323958
4.52_647.1842m/z	10-Hydroxyoleuropein	C25H32O14	4.52163	647.184	647.182	89.9	neg	M+HCOOH+HCOO	3.46753	6440747	JCWFMPVGIIRRRG-AXPMACIOSA-N	COC(=O)C1=COC(C(=CCO)C1CC(=O)OCCC2=CC(=C(C=C2)O)O)OC3C(C(C(C(O3)CO)O)O)O	-1.7			Lipids and lipid-like molecules	Prenol lipids	Terpene glycosides	191.0566 200797.5313|647.1824 131229.4531|161.0240 82266.4375|455.1227 64472.5469|179.0347 35784.2852	247140
8.58_567.2246m/z	Lappaol B	C31H34O9	8.58455	567.225	567.223	89.9	neg	M+H2O-H	2.92917	46173977	KNSPNZVXPUCWMJ-WHNHDLKRSA-N	COC1=C(C=C(C=C1)CC2COC(=O)C2CC3=CC4=C(C(=C3)OC)OC(C4CO)C5=CC(=C(C=C5)O)OC)OC	4.2	C17685		Phenylpropanoids and polyketides	2-arylbenzofuran flavonoids		387.1389 34218.8438|185.2467 22954.6836	29093.7
1.10_328.0454m/z	Cyclic AMP	C10H12N5O6P	1.09643	328.045	328.045	89.8	neg	M-H	0.476498	6076	IVOMOUWHDPKRLL-KQYNXXCUSA-N	C1C2C(C(C(O2)N3C=NC4=C(N=CN=C43)N)O)OP(=O)(O1)O	-2.6	C00575	HMDB0000058	Nucleosides, nucleotides, and analogues	Purine nucleotides	Cyclic purine nucleotides	134.0472 6087539.0000|328.0450 429779.1875|107.0367 222182.3125|56.0584 41982.0313|92.0257 35122.1992	809705
4.66_371.0987m/z	Melilotoside	C15H18O8	4.66368	371.099	371.098	89.7	neg	M+HCOO	2.5301	5280759	GVRIYIMNJGULCZ-ZMKUSUEASA-N	C1=CC=C(C(=C1)C=CC(=O)O)OC2C(C(C(C(O2)CO)O)O)O	-0.4	C05158	HMDB0033581	Organic oxygen compounds	Organooxygen compounds	Carbohydrates and carbohydrate conjugates	371.0984 11012053.0000|191.0351 8479047.0000|147.0453 3522229.7500|59.0139 1817898.8750|209.0458 819063.2500	9.10594e+06
5.35_367.1038m/z	5-O-Feruloylquinic acid	C17H20O9	5.35477	367.104	367.103	89.7	neg	M-H	0.81271	9799386	RAGZUCNPTLULOL-KJJWLSQTSA-N	COC1=C(C=CC(=C1)C=CC(=O)OC2CC(CC(C2O)O)(C(=O)O)O)O	-0.1	C02572	HMDB0030669	Organic oxygen compounds	Organooxygen compounds	Alcohols and polyols	191.0561 6656979.0000|173.0457 4184043.2500|93.0345 2198374.5000|134.0374 1289945.0000|367.1034 1009673.5000	8.98535e+06
7.92_271.0616m/z	Naringenin	C15H12O5	7.92225	271.061	271.06	89.66	neg	[M-H]-	3.76616	667495	FTVWIRXFELQLPI-CYBMUJFWSA-N	C1C(OC2=CC(=CC(=C2C1=O)O)O)C3=CC=C(C=C3)O	2.4	C00509		Phenylpropanoids and polyketides	Flavonoids	Flavans	271.0625 787048.3750|151.0039 395471.0313|119.0504 375865.0313|107.0138 123105.2422|93.0346 73833.9609	524532
4.61_367.1039m/z	Feruloyl quinic acid (isomer of 886, 887)	C17H20O9	4.61393	367.105	367.104	89.66	neg	[M-H]-	3.6163	5317346	RAGZUCNPTLULOL-HWKANZROSA-N	COC1=C(C=CC(=C1)/C=C/C(=O)OC2CC(CC(C2O)O)(C(=O)O)O)O	-0.1						193.0507 159045.0781|367.1006 92918.5625|191.0561 61539.6289|173.0455 43108.6758|149.0251 42984.8281	46683.3
4.50_563.1988m/z	Eugenol rutinoside	C22H32O11	4.49967	563.199	563.197	89.6	neg	M+HCOOH+HCOO	2.6935	15101911	KNUPPNGCEAQRSV-XCPHWCDESA-N	CC1C(C(C(C(O1)OCC2C(C(C(C(O2)OC3=C(C=C(C=C3)CC=C)OC)O)O)O)O)O)O	-0.8			Organic oxygen compounds	Organooxygen compounds	Carbohydrates and carbohydrate conjugates	563.1991 231765.4531|115.0029 84569.2656|71.0136 52587.7539|59.0140 34725.1094|177.9450 23376.0703	369654
5.11_581.2095m/z	Obscurolide A1	C15H17NO5	5.10557	581.209	581.214	89.5	neg	2M-H	-7.85505	6438770	IZSWILLJDXDGDJ-FARCUNLSSA-N	CC(C=CC1C(CC(=O)O1)NC2=CC=C(C=C2)C(=O)O)O	1.2			Benzenoids	Benzene and substituted derivatives	Benzoic acids and derivatives	227.0927 250913.2656|101.0246 219770.8438|127.0401 193083.2969|521.1846 163578.7188|68.9985 63755.8086	1.32487e+06
10.25_235.0597m/z	Xanthotoxol	C11H6O4	10.2488	235.06	235.06	89.5	pos	M+CH3OH+H	-1.79466	65090	JWVYQQGERKEAHW-UHFFFAOYSA-N	C1=CC(=O)OC2=C(C3=C(C=CO3)C=C21)O	1.6	C00841	HMDB0029457	Phenylpropanoids and polyketides	Coumarins and derivatives	Furanocoumarins	203.0333 1839228.5000|157.0281 386077.2188|235.0611 352380.8750|105.0336 351298.9375|175.0385 206085.7344	98251
5.16_337.0934m/z	3-O-Coumaroylquinic acid	C16H18O8	5.155	337.093	337.093	89.4	neg	M-H	1.35985	9945785	BMRSEYFENKXDIS-QHAYPTCMSA-N	C1C(C(C(CC1(C(=O)O)O)OC(=O)C=CC2=CC=C(C=C2)O)O)O	-0.1		HMDB0029681	Organic oxygen compounds	Organooxygen compounds	Alcohols and polyols	173.0456 12276578.0625|191.0563 7418943.0938|93.0345 3367303.6406|163.0402 2504625.9844|119.0503 2314234.6484	2.21095e+07
6.94_243.1240m/z	12-Hydroxyjasmonic acid	C12H18O4	6.93682	243.124	243.123	89.4	neg	M+H2O-H	3.37118	5497122	RZGFUGXQKMEMOO-BSANDHCLSA-N	C1CC(=O)C(C1CC(=O)O)CC=CCCO	0.4	C21669;C21385		Lipids and lipid-like molecules	Fatty Acyls	Lineolic acids and derivatives	243.1236 1033903.3125|225.1134 375282.4063|207.1026 180695.5313|199.1335 113458.6016|181.1228 111240.0859	511549
8.88_381.1324m/z	11-Dehydroxygrevilloside B	C17H26O7	8.87868	381.132	381.131	89.4	pos	M+K	4.02011	91885017	MWVXDTUYXNKDPO-NQNKBUKLSA-N	CCCCCC1=CC(=CC(=C1)OC2C(C(C(C(O2)CO)O)O)O)O	1.6			Organic oxygen compounds	Organooxygen compounds	Carbohydrates and carbohydrate conjugates	321.1110 146971.7188|261.0917 78827.7578|289.0874 66028.7109|274.0612 40417.7422|246.0667 37190.3672	172906
11.64_816.5779m/z	PC 34:2	C42H80NO8P	11.6408	816.575	816.573	89.38	neg	[M+CH3COOH-H]-	3.2018	5287971	JLPULHDHAOZNQI-ZTIMHPMXSA-N	CCCCCCCCCCCCCCCC(=O)OCC(COP(=O)([O-])OCC[N+](C)(C)C)OC(=O)CCCCCCCC=CCC=CCCCCC	12.9		HMDB0007973	Lipids and lipid-like molecules	Glycerophospholipids	Glycerophosphocholines	279.2335 414349.5660|742.5393 346641.2344|255.2311 146623.1076|59.0137 112745.8438|78.9586 33906.7450	1.58759e+07
6.25_607.1679m/z	Flavonol base + 3O, 1MeO, O-dHex-dHex	C28H32O15	6.2545	607.166	607.165	89.38	neg	[M-H]-	1.70801	74978385	DGFGSUOQDJHNFL-UHFFFAOYSA-N		0.1		HMDB0038810	Phenylpropanoids and polyketides	Flavonoids	Flavonoid glycosides	299.0585 312875.4375|284.0340 265097.0313|607.1306 149298.4844|59.0137 59247.1641|279.0995 32394.9355	523751
8.95_345.0962m/z	Fonsecin	C15H14O6	8.94763	345.096	345.095	89.3	pos	M+CH3OH+Na	3.97202	216328	FKCYENFBFZUSDP-UHFFFAOYSA-N	CC1(CC(=O)C2=C(C3=C(C=C(C=C3C=C2O1)O)OC)O)O	2.1		HMDB0034124	Organoheterocyclic compounds	Naphthopyrans	Naphthopyranones	345.0958 1071612.7500|301.0695 398192.1875|327.0854 224301.0781|316.0937 191793.1113|299.0950 172415.5000	245701
4.94_755.2052m/z	Flavovilloside	C33H40O20	4.93652	755.205	755.204	89.2	neg	M-H	1.61738	23955872	MNIDWWPXTZZMMY-FPMVPXBLSA-N	CC1C(C(C(C(O1)OC2C(C(OC(C2O)OCC3C(C(C(C(O3)OC4=C(OC5=CC(=CC(=C5C4=O)O)O)C6=CC(=C(C=C6)O)O)O)O)O)C)O)O)O)O	-2.4			Phenylpropanoids and polyketides	Flavonoids	Flavonoid glycosides	283.0246 481556.1875|609.1504 360134.0313|285.0411 236084.1719|255.0293 158726.6875|593.1451 132072.1406	264089
4.29_517.1205m/z	Swertiachoside B	C19H22O11	4.29263	517.121	517.119	88.9	neg	M+HCOOH+HCOO	2.83345	168011885	FQPYCBRRIIMAOB-NMTUFSANSA-N	C1CC(C2=C(C1O)OC3CC(CC(C3C2=O)O)O)OC4C(C(C(C(O4)CO)O)O)O	-3.5						517.1221 141993.9063|152.0118 38616.9805|208.0043 28936.3164|77.3869 21000.5000|54.3485 19447.1367	527930
5.16_859.2927m/z	Asterbatanoside A	C19H26O11	5.155	859.293	859.288	88.9	neg	2M-H	5.76691	127686	YQOKGDRMWQLQNR-BMVMOQKNSA-N	CC(=O)C1=CC=C(C=C1)OC2C(C(C(C(O2)COC3C(C(C(CO3)O)O)O)O)O)O	-2.6			Organic oxygen compounds	Organooxygen compounds	Carbohydrates and carbohydrate conjugates	191.0560 331209.9375|337.0947 255796.5469|173.0454 180557.2188|93.0342 77878.2578|163.0398 57955.4570	155212
6.00_419.1717m/z	Eupalinilide B	C20H24O6	5.99842	419.172	419.17	88.9	neg	M+CH3COO	3.08165	11245337	HCGYMFPNEDDKQY-LSOVPSQHSA-N	CC(=CCO)C(=O)OC1CC(=C)C2C=CC(C2C3C1C(=C)C(=O)O3)(C)O	1.3			Lipids and lipid-like molecules	Prenol lipids	Terpene lactones	419.1740 88603.1406|359.1143 57529.7227|404.1467 38278.4570|213.0929 32738.0273|373.1323 28898.7949	35981.4
6.12_575.1417m/z	4,5-Di-O-caffeoylquinic acid methyl ester	C26H26O12	6.11952	575.142	575.14	88.8	neg	M+HCOO	3.01436	10052718	PKJBSZTYNDRXEQ-GMGOHGFSSA-N	COC(=O)C1(CC(C(C(C1)OC(=O)C=CC2=CC(=C(C=C2)O)O)OC(=O)C=CC3=CC(=C(C=C3)O)O)O)O	1.9			Organic oxygen compounds	Organooxygen compounds	Alcohols and polyols	575.1332 181455.0156|383.0699 61736.9063|69.0343 57846.2148|185.0079 53177.1094|191.0518 29576.5488	902996
6.27_503.1903m/z	Entadamide A 2'-O-( 6''-O-beta-D-glucopyranosyl)-beta-D-glucopyranoside	C18H31NO12S	6.2676	503.19	503.191	88.6	pos	M+NH4	-0.559826	102194984	MJLWMXMXXZEOJU-DLOZDWKDSA-N	CS/C=C/C(=O)NCCO[C@H]1[C@@H]([C@H]([C@@H]([C@H](O1)CO[C@H]2[C@@H]([C@H]([C@@H]([C@H](O2)CO)O)O)O)O)O)O	-4.1						137.0594 1167932.7813|175.0750 518956.3594|323.1208 380465.1563|311.1293 307820.2344|85.0289 185646.7969	2.21389e+07
8.10_535.1955m/z	Sieboldin	C21H24O11	8.09625	535.195	535.192	88.6	pos	M+2CH3CN+H	6.00585	44596244	XJHMLSKQZFKMLL-QNDFHXLGSA-N	C1=CC(=C(C=C1CCC(=O)C2=C(C=C(C=C2O)OC3C(C(C(C(O3)CO)O)O)O)O)O)O	0.5			Phenylpropanoids and polyketides	Flavonoids	Flavonoid glycosides	137.0593 195208.8906|487.1683 51267.1602|455.1493 41932.2227|122.0370 34725.8828|469.1644 33097.6602	360232
9.51_237.0559m/z	Pachybasin	C15H10O3	9.50628	237.056	237.056	88.6	neg	M-H	0.857715	164982	AFHWNNJNTNLCQF-UHFFFAOYSA-N	CC1=CC2=C(C(=C1)O)C(=O)C3=CC=CC=C3C2=O	3.9			Benzenoids	Anthracenes	Anthraquinones	237.0558 3439058.2500|209.0603 262181.4063|59.0136 136409.3438|236.0496 56757.5078|87.0091 30845.9512	314464
7.87_437.3406m/z	Ganoderiol F	C30H46O3	7.86745	437.341	437.341	88.6	pos	M+H-H2O	-1.73491	5317514	JVGJXXNUVVQEIG-YPVVWARQSA-N	CC(CCC=C(CO)CO)C1CCC2(C1(CC=C3C2=CCC4C3(CCC(=O)C4(C)C)C)C)C	5.8			Lipids and lipid-like molecules	Prenol lipids	Triterpenoids	437.3462 184682.3906|111.0802 49377.7227|145.1010 49220.4648|119.0858 47721.4102|67.0548 41781.5430	246234
6.23_715.2623m/z	Kanokoside D	C27H44O16	6.23325	715.262	715.267	88.4	neg	M+HCOOH+HCOO	-6.00244	46173908	AKTRFOPOAKDICT-GHHIWPQQSA-N	CC(C)CC(=O)OC1C2C(CC(C2CO)O)C(=CO1)COC3C(C(C(C(O3)COC4C(C(C(C(O4)CO)O)O)O)O)O)O	-3.3	C17431		Lipids and lipid-like molecules	Prenol lipids	Terpene glycosides	165.0572 84538.8906|195.0666 73155.6563|553.2124 73064.0156|134.0385 70643.5078|150.0330 68338.6875	1.75448e+06
6.34_357.1347m/z	(-)-Pinoresinol	C20H22O6	6.34018	357.135	357.134	88.4	neg	M-H	1.07059	12309636	HGXBRUKMWQGOIE-NSMLZSOPSA-N	COC1=C(C=CC(=C1)C2C3COC(C3CO2)C4=CC(=C(C=C4)O)OC)O	2.3	C20455		Lignans, neolignans and related compounds	Furanoid lignans		357.1367 145260.8906|151.0404 119622.7969|327.1276 113929.9922|136.0170 103318.6641|342.1080 44776.0742	137005
0.81_177.0406m/z	Delta-Gluconolactone	C6H10O6	0.807117	177.041	177.04	88.4	neg	M-H	0.869494	7027	PHOQVHQSTUBQQK-SQOUGZDYSA-N	C(C1C(C(C(C(=O)O1)O)O)O)O	-2	C00198	HMDB0000150	Organic oxygen compounds	Organooxygen compounds	Carbohydrates and carbohydrate conjugates	59.0142 102394.8047|159.0301 100079.1953|85.0298 80227.0391|71.0135 76490.8125|177.0406 70598.2500	20928
6.94_341.1397m/z	Juncuenin D	C18H18O3	6.93682	341.14	341.139	88.3	neg	M+CH3COO	2.93788	44178856	YMHWAVLJEDKKGD-UHFFFAOYSA-N	CC1=C(C=CC2=C1CCC3(C2=CC(=O)C(=C3C=C)C)O)O	2.1			Lipids and lipid-like molecules	Steroids and steroid derivatives	Oxosteroids	341.1387 2688465.5000|311.0923 2032803.2500|326.1166 1447673.8750|283.0973 1002050.1250|255.1040 211332.6563	6.45735e+06
10.11_487.3437m/z	Colubrinic acid	C30H46O4	10.1097	487.344	487.342	88.3	neg	M+H2O-H	2.86277	21672700	SLWJVQQNDGLXTK-IMBMMKFRSA-N	CC(=C)C1CCC2(C1C3CCC4C(C3(CC2)C)(CCC5C4(C(C(C5(C)C)O)C=O)C)C)C(=O)O	7.5			Lipids and lipid-like molecules	Prenol lipids	Triterpenoids	487.3439 833272.1875|423.3303 55560.5664|469.3293 33914.5508|441.3430 31155.4258|191.0586 27926.0547	332409
1.34_425.0861m/z	Secologanoside	C16H22O11	1.3415	425.086	425.086	88.1	neg	M+Cl	1.13878	14136854	RGTONEMDTVVDMY-GRTPNEQMSA-N	C=CC1C(C(=COC1OC2C(C(C(C(O2)CO)O)O)O)C(=O)O)CC(=O)O	-1.9			Lipids and lipid-like molecules	Prenol lipids	Terpene glycosides	389.1098 708397.3125|59.0139 128300.1875|165.0576 89020.8438|147.0465 64208.9102|183.0683 61178.8633	2.36335e+06
5.80_477.0682m/z	Quercetin 3-O-Beta-D-Glucuronide	C21H18O13	5.7985	477.068	477.067	88.1	neg	M-H	1.4392	5274585	DUBCCGAQYVUYEU-ZUGPOPFOSA-N	C1=CC(=C(C=C1C2=C(C(=O)C3=C(C=C(C=C3O2)O)O)OC4C(C(C(C(O4)C(=O)O)O)O)O)O)O	0.6			Phenylpropanoids and polyketides	Flavonoids	Flavonoid glycosides	301.0354 1883542.7500|59.0139 1147290.7500|89.0246 862698.3750|71.0140 673016.1875|99.0091 522014.2500	976273
6.24_447.0914m/z	baicalin	C21H18O11	6.23993	447.091	447.092	88.1	pos	M+H	-1.69274	64982	IKIIZLYTISPENI-ZFORQUDYSA-N	C1=CC=C(C=C1)C2=CC(=O)C3=C(C(=C(C=C3O2)OC4C(C(C(C(O4)C(=O)O)O)O)O)O)O	1.1	C10025		Phenylpropanoids and polyketides	Flavonoids	Flavonoid glycosides	271.0596 5111563.5000|447.0801 193879.3594|153.0180 157625.2969|86.0966 61132.0430|119.0495 50051.6875	408457
4.87_721.1997m/z	Rubroside G	C33H38Cl2N2O9	4.86558	721.2	721.193	88	neg	M+HCOO	9.67757	76170693	HQSONZSAXNUXGI-UHFFFAOYSA-N	CC1CC(C(O1)C=CC=CC=CC(=CC=CC=CC=CC=CC(=C2C(=O)C(N(C2=O)C3C(C(C(CO3)O)O)O)CC(=O)N)O)Cl)Cl	3.2			Organic oxygen compounds	Organooxygen compounds	Carbohydrates and carbohydrate conjugates	193.0503 515354.0938|134.0371 508746.5078|367.1051 474740.5000|191.0559 407778.1250|353.0873 229953.2656	2.18985e+06
12.74_611.2856m/z	6alpha-Chloro-5beta-hydroxywithaferin A	C28H39ClO6	12.7426	611.286	611.287	88	pos	M+2CH3CN+Na	-1.63206	70686220	YCFROFMCBMCGDC-PNJOURQRSA-N	CC1=C(C(=O)OC(C1)C(C)C2CCC3C2(CCC4C3CC(C5(C4(C(=O)C=CC5O)C)O)Cl)C)CO	4.1			Lipids and lipid-like molecules	Steroids and steroid derivatives	Steroid lactones	611.2848 185889.4688|421.2398 94287.2734|465.2267 81565.2578|567.2960 40036.3672|451.2172 35886.1211	246434
7.52_507.2031m/z	Rhodomyrtosone I	C28H30O6	7.52305	507.203	507.202	87.9	neg	M+HCOO	2.59727	134851230	IUCQPLXKIAOHNZ-UHFFFAOYSA-N	CC(C)CC(=O)C1=C(C2=C(C=C1O)OC3=C(C2C4=CC=CC=C4)C(=O)C(C(=O)C3(C)C)(C)C)O	5.5			Phenylpropanoids and polyketides	Neoflavonoids	Prenylated neoflavonoids	477.1920 571786.5625|160.0538 81062.2461|507.2026 72071.8906|269.0815 61093.7734|447.1930 47150.5938	291473
1.49_503.0715m/z	Gyrophoric acid	C24H20O10	1.48503	503.072	503.075	87.8	neg	M+Cl	-7.48575	135728	ATQPZSQVWCPVGV-UHFFFAOYSA-N	CC1=CC(=CC(=C1C(=O)OC2=CC(=C(C(=C2)C)C(=O)OC3=CC(=C(C(=C3)C)C(=O)O)O)O)O)O	5.6			Phenylpropanoids and polyketides	Depsides and depsidones		96.9602 1380544.3750|405.1031 56062.3438|79.9569 25441.6445|87.9269 20156.6875|103.4624 19980.3828	1.37596e+06
6.64_524.2043m/z	Triamcinolone diacetate	C25H32FO8	6.63558	524.204	524.206	87.8	neg	M+HCOO	-3.17096	6216	XGMPVBXKDAHORN-RBWIMXSLSA-N	CC(=O)OCC(=O)C1(C(CC2C1(CC(C3(C2CCC4=CC(=O)C=CC43C)F)O)C)OC(=O)C)O	1.9	C08184		Lipids and lipid-like molecules	Steroids and steroid derivatives	Pregnane steroids	492.1769 257641.9844|283.1080 116657.3516|524.1992 104969.8438|448.1799 91243.2344|152.0723 91131.1016	424230
10.71_678.3852n	Gingerglycolipid B	C33H58O14	10.7108	737.398	737.396	87.8	neg	M-H, M+CH3COO	3.73493	10009754	UHISGSDYAIIBMO-UMLSMIIMSA-N	CCCCCC=CCC=CCCCCCCCC(=O)OCC(COC1C(C(C(C(O1)COC2C(C(C(C(O2)CO)O)O)O)O)O)O)O	1.9			Lipids and lipid-like molecules	Glycerolipids	Glycosylglycerols	397.1370 54212.8828|279.2358 31247.0469|95.8731 23532.1543|339.0121 21719.3203	231251
10.05_311.2231m/z	9-Oxooctadeca-10,12-dienoic acid	C18H30O3	10.0527	311.223	311.222	87.7	neg	M+H2O-H	3.03667	193923	LUZSWWYKKLTDHU-UHFFFAOYSA-N	CCCCCC=CC=CC(=O)CCCCCCCC(=O)O	5.2	C14766	HMDB0247609	Lipids and lipid-like molecules	Fatty Acyls	Lineolic acids and derivatives	311.2254 857537.8750|171.1033 284334.0566|293.2114 162459.9219|185.1178 63863.0781|201.1123 56741.1953	3.85362e+06
1.44_267.0975n	ADENOSINE	C10H13N5O4	1.43647	326.111	326.11	87.7	neg	M-H, M+CH3COO, M+HCOO, M+Cl	2.90229	60961	OIRDTQYFTABQOQ-KQYNXXCUSA-N	C1=NC(=C2C(=N1)N(C=N2)C3C(C(C(O3)CO)O)O)N	-1.1	C00212	HMDB0000050	Nucleosides, nucleotides, and analogues	Purine nucleosides		302.0658 31428.9844|186.1236 26398.9238|88.0408 23616.3711|258.1489 19924.6855|75.7596 18314.5332	2.5517e+06
6.75_177.0559m/z	OsMundacetone	C10H10O3	6.75033	177.056	177.056	87.7	neg	M-H	1.16324	9942292	YIFZKRGUGKLILR-NSCUHMNNSA-N	CC(=O)C=CC1=CC(=C(C=C1)O)O	1.8			Phenylpropanoids and polyketides	Cinnamic acids and derivatives	Hydroxycinnamic acids and derivatives	163.0358 495514.1250|162.0317 64134.4453|161.0611 44406.6250|134.0620 35837.5625|135.0435 18021.4883	1.67285e+06
6.04_547.1469m/z	3-Feruloyl-4-caffeoylquinic acid	C26H26O12	6.0411	547.147	547.145	87.7	neg	M+H2O-H	3.28335	92135801	SDMADMBVKYOYQN-CSPRBKSFSA-N	COC1=C(C=CC(=C1)C=CC(=O)OC2CC(CC(C2OC(=O)C=CC3=CC(=C(C=C3)O)O)O)(C(=O)O)O)O	1.9			Organic oxygen compounds	Organooxygen compounds	Alcohols and polyols	193.0505 467101.0625|547.1421 370499.1563|134.0376 267791.5703|178.0274 224569.1094|149.0598 84172.6406	389664
7.38_299.0199m/z	Demethylwedelolactone	C15H8O7	7.38023	299.02	299.02	87.6	neg	M-H	0.673667	5489605	LUTYTNLPIUCKBJ-UHFFFAOYSA-N	C1=C(C=C2C(=C1O)C3=C(C4=CC(=C(C=C4O3)O)O)C(=O)O2)O	2.1			Phenylpropanoids and polyketides	Isoflavonoids	Coumestans	299.0185 3631925.2500|271.0251 2140868.0000|199.0404 399770.0313|255.0290 350211.1875|59.0138 329240.7188	2.37308e+06
0.88_138.0548m/z	Trigonelline	C7H7NO2	0.87575	138.055	138.055	87.6	pos	M+H	-0.982953	5570	WWNNZCOKKKDOPX-UHFFFAOYSA-N	C[N+]1=CC=CC(=C1)C(=O)[O-]	1.2	C01004	HMDB0000875	Alkaloids and derivatives			138.0545 3388178.5000|94.0652 266556.9063|92.0495 137369.6719|110.0595 113797.0859|96.0450 86479.8828	118265
10.10_359.2443m/z	Psi Cb	C18H34O4	10.0953	359.244	359.243	87.6	neg	M+HCOO	2.97516	24011602	ZAMBNEWCIHMTNZ-FAGFETBGSA-N	CCCCCCCCC=CC(CCC(CCCC(=O)O)O)O	4.4			Lipids and lipid-like molecules	Fatty Acyls	Fatty acids and conjugates	285.2069 250867.8125|223.2068 223159.1719|359.2430 209524.5156|267.1962 167907.3438|158.9512 20560.6074	109489
5.96_389.1246m/z	7-O-Methyleucomol	C18H18O6	5.9557	389.125	389.123	87.5	neg	M+CH3COO	3.03234	124355924	LZSFFWMTNAFHNX-SFHVURJKSA-N	COC1=CC=C(C=C1)CC2(COC3=CC(=CC(=C3C2=O)O)OC)O	2.7			Phenylpropanoids and polyketides	Homoisoflavonoids	Homoisoflavans	59.0140 71112.6172|193.0499 63402.6484|165.0566 58879.6719|116.9279 47549.4492|134.0376 42282.1094	525795
4.38_255.0877m/z	Paeonilactone B	C10H12O4	4.37867	255.088	255.087	87.5	neg	M+CH3COO	4.33105	10375422	GFSTVWDPRTWASK-XSSZXYGBSA-N	CC1(CC2C(CC1=O)C(=C)C(=O)O2)O	0.1	C17455		Organoheterocyclic compounds	Benzofurans		255.0933 121281.6719|209.0826 74225.4375|196.0762 58384.7930|237.0784 43256.3789|148.0539 40180.3477	57336.5
10.55_335.2573m/z	Pregn-5-ene-3alpha,17alpha,20S-triol	C21H34O3	10.5537	335.257	335.258	87.4	pos	M+H	-2.30791										335.2573 619338.3750|67.0547 306376.2500|81.0702 280570.9688|95.0857 218494.6875|93.0698 197178.7031	996666
6.50_413.1244m/z	Glycycoumarin	C21H20O6	6.49845	413.124	413.124	87.4	neg	M+HCOO	1.93578	5317756	NZYSZZDSYIBYLC-UHFFFAOYSA-N	CC(=CCC1=C(C2=C(C=C1O)OC(=O)C(=C2)C3=C(C=C(C=C3)O)O)OC)C	4.4		HMDB0038225	Phenylpropanoids and polyketides	Isoflavonoids	Hydroxyisoflavonoids	413.1242 153175.5625|59.0137 88942.9609|135.0457 70909.8359|109.0300 64743.8789|147.0460 47572.1953	356040
8.37_357.1326m/z	Aigialomycin D	C18H22O6	8.36665	357.133	357.131	87.4	pos	M+Na	5.33274	45359496	NHAQNKDEUQPSIX-JHMJBTLWSA-N	CC1CC=CC(C(CCC=CC2=C(C(=CC(=C2)O)O)C(=O)O1)O)O	2.9			Phenylpropanoids and polyketides	Macrolides and analogues		325.1057 306134.0938|172.0516 234454.9688|215.0678 189171.5781|357.1304 164107.7500|149.0596 129802.4688	221861
6.19_183.0650m/z	Syringaldehyde	C9H10O4	6.1912	183.065	183.065	87.4	pos	M+H	-1.15557	8655	KCDXJAYRVLXPFO-UHFFFAOYSA-N	COC1=CC(=CC(=C1O)OC)C=O	0		HMDB0258653	Benzenoids	Phenols	Methoxyphenols	123.0440 899763.5625|95.0494 879982.2500|155.0692 394700.8438|140.0464 333336.1875|77.0390 153888.9063	161035
6.99_285.0753m/z	Macrosporin	C16H12O5	6.98802	285.075	285.076	87.38	pos	[M+H]+	-1.47067	159926	FKTPLNFTYJEAAB-UHFFFAOYSA-N		3			Benzenoids	Anthracenes	Anthraquinones	285.0806 1610015.8750|253.0852 711977.7500|225.0909 638833.0625|242.0560 637174.3125|221.0591 549115.4375	81487.6
8.49_229.1447m/z	trans-2-Undecenoic acid	C11H20O2	8.49278	229.145	229.144	87.2	neg	M+HCOO	3.67845	5282728	IGBBVTAVILYDIO-MDZDMXLPSA-N	CCCCCCCCC=CC(=O)O	4.3			Lipids and lipid-like molecules	Fatty Acyls	Fatty acids and conjugates	229.1447 3094670.2500|211.1343 1819598.7500|167.1442 926422.8125|167.1776 37577.7773|185.1548 33686.6289	399590
5.34_217.1083m/z	Cerberidol	C9H16O3	5.34048	217.108	217.107	87.2	neg	M+HCOO	3.80781	91884924	SNRXLUZYBRTVHL-MRVPVSSYSA-N	C1CC(=C(C1CO)CO)CCO	-1.4			Organic oxygen compounds	Organooxygen compounds	Alcohols and polyols	217.1078 215313.6094|199.0986 62267.9453|155.1083 44776.7500|137.0977 23343.7207|83.0504 20332.4824	9848.47
7.37_389.1587m/z	Calealactone C	C21H26O8	7.36903	389.159	389.159	87	pos	M+H-H2O	-2.02715	9844240	FCYRUIVZYHKCPI-DKBBEFOWSA-N	CC1=CCC(=O)C(C(C(C2C(C1)OC(=O)C2=C)OC(=O)C(=C)C)OC(=O)C)(C)O	1.6			Lipids and lipid-like molecules	Prenol lipids	Terpene lactones	389.1612 324634.2813|181.0492 313840.5313|209.0799 188421.7500|137.0602 114788.1328|55.0185 111745.4922	1.0198e+06
9.37_243.1012m/z	Flavanone	C15H12O2	9.37158	243.101	243.102	87	pos	M+H2O+H	-4.28391	10251	ZONYXWQDUYMKFB-UHFFFAOYSA-N	C1C(OC2=CC=CC=C2C1=O)C3=CC=CC=C3	3.2	C00766	HMDB0252292	Phenylpropanoids and polyketides	Flavonoids	Flavans	225.0906 743503.6875|243.1015 652108.0625|210.0672 564155.1250|207.0801 452022.8125|179.0851 247749.0156	104635
10.23_269.0459m/z	Cys-Gly	C5H10N2O3S	10.2299	269.046	269.044	87	neg	M+HCOOH+HCOO	8.72534	439498	ZUKPVRWZDMRIEO-VKHMYHEASA-N	C(C(C(=O)NCC(=O)O)N)S	-3.7	C01419	HMDB0000078	Organic acids and derivatives	Carboxylic acids and derivatives	Amino acids, peptides, and analogues	269.0462 308188.5313|210.0324 38106.5625|223.0458 24398.1758|225.0507 21115.2930|89.0243 19602.0684	54683.1
6.18_557.1810m/z	Bruceine A	C26H34O11	6.18327	557.181	557.179	86.9	neg	M+Cl	2.84823	160006	LPZSTPCYWWRQFU-VILODJCFSA-N	CC1=C(C(=O)CC2(C1CC3C45C2C(C(C(C4C(C(=O)O3)OC(=O)CC(C)C)(OC5)C(=O)OC)O)O)C)O	0.7			Lipids and lipid-like molecules	Prenol lipids	Terpene lactones	171.0786 74783.5996|503.1924 53471.3867|491.1901 50722.5547|139.0893 48139.7109|115.0512 45795.5547	1.03535e+06
3.11_341.1089m/z	alpha-Gentiobiose	C12H22O11	3.10947	341.109	341.109	86.9	neg	M-H	0.0295116	12302012	DLRVVLDZNNYCBX-LFWCVFAXSA-N	C(C1C(C(C(C(O1)OCC2C(C(C(C(O2)O)O)O)O)O)O)O)O	-4.7			Organic oxygen compounds	Organooxygen compounds	Carbohydrates and carbohydrate conjugates	59.0139 61249.4102|341.1049 53600.0391|89.0245 30837.9375|101.0243 22742.8066|50.7213 20117.3574	16449.2
7.40_287.0544m/z	Luteolin	C15H10O6	7.40388	287.054	287.055	86.7	pos	M+H	-1.97611	5280445	IQPNAANSBPBGFQ-UHFFFAOYSA-N	C1=CC(=C(C=C1C2=CC(=O)C3=C(C=C(C=C3O2)O)O)O)O	1.4	C01514	HMDB0005800	Phenylpropanoids and polyketides	Flavonoids	Flavones	287.0540 3987914.5000|153.0179 293062.9063|135.0441 96598.5469|269.0402 42680.0039|241.0470 41954.5234	457585
4.09_158.0823m/z	Ethosuximide	C7H11NO2	4.086	158.082	158.082	86.7	neg	M+H2O-H	4.67351	3291	HAPOVYFOVVWLRS-UHFFFAOYSA-N	CCC1(CC(=O)NC1=O)C	0.4	C07505	HMDB0014731	Organoheterocyclic compounds	Pyrrolidines	Pyrrolidones	116.0717 838639.0000|158.0833 221807.6250|114.0928 41583.1992|97.9348 16449.8672	45997.8
5.97_593.1522m/z	Ternatumoside II	C27H30O15	5.96997	593.152	593.151	86.6	neg	M-H	1.71431	71531248	JAQAIBSNJJWIKR-GTGBIAQCSA-N	CC1C(C(C(C(O1)OC2=C(OC3=CC(=CC(=C3C2=O)O)O)C4=CC=C(C=C4)O)O)OC5C(C(C(C(O5)CO)O)O)O)O	-0.4			Phenylpropanoids and polyketides	Flavonoids	Flavonoid glycosides	593.1508 2693145.0625|284.0328 1847854.7500|255.0298 1061556.5840|227.0349 528818.8281|285.0402 483972.5625	2.50729e+07
7.64_415.1038m/z	Chrysophanol 1-O-glucoside	C21H20O9	7.64463	415.104	415.103	86.5	neg	M-H	0.8755	6324923	QKPDYSSHOSPOKH-JNHRPPPUSA-N	CC1=CC2=C(C(=C1)OC3C(C(C(C(O3)CO)O)O)O)C(=O)C4=C(C2=O)C=CC=C4O	1.3			Benzenoids	Anthracenes	Anthraquinones	267.0795 265246.0000|253.0524 168521.5000|59.0140 65537.5156|113.0246 45965.7109|71.0138 43317.4961	50074.7
5.68_610.1545n	Rutin	C27H30O16	5.67745	609.147	609.146	86.4	neg	M-H, M+Cl	1.83348	5280805	IKGXIBQEEMLURG-NVPNHPEKSA-N	CC1C(C(C(C(O1)OCC2C(C(C(C(O2)OC3=C(OC4=CC(=CC(=C4C3=O)O)O)C5=CC(=C(C=C5)O)O)O)O)O)O)O)O	-1.3	C05625	HMDB0003249	Phenylpropanoids and polyketides	Flavonoids	Flavonoid glycosides	609.1450 83964.1094|300.0255 57741.8984|271.0273 26924.3828|63.5644 23411.8613|53.0785 23282.7813	1.66964e+08
4.92_407.1563m/z	Ajugol	C15H24O9	4.92243	407.156	407.155	86.4	neg	M+CH3COO	2.82312	6325127	VELYAQRXBJLJAK-XKKWFBPMSA-N	CC1(CC(C2C1C(OC=C2)OC3C(C(C(C(O3)CO)O)O)O)O)O	-2.2			Lipids and lipid-like molecules	Prenol lipids	Terpene glycosides	407.1571 1069444.1250|157.0873 263032.6250|59.0140 173300.1250|249.0650 96890.3203|71.0139 92537.9141	372718
5.07_287.0544m/z	Kaempferol	C15H10O6	5.069	287.054	287.055	86.4	pos	M+H	-1.98194	5280863	IYRMWMYZSQPJKC-UHFFFAOYSA-N	C1=CC(=CC=C1C2=C(C(=O)C3=C(C=C(C=C3O2)O)O)O)O	1.9	C05903	HMDB0005801	Phenylpropanoids and polyketides	Flavonoids	Flavones	287.0542 5335601.5000|153.0177 385202.8438|121.0284 251630.2344|86.0967 172696.4688|165.0183 168094.8594	79166.8
7.71_403.1765m/z	Porson	C22H26O6	7.709	403.177	403.176	86.3	neg	M+H2O-H	2.31413	85180765	IFQDEGDKLBEYHN-UHFFFAOYSA-N	COC1=C(C(=C2C=C1CCCCC(=O)C(CC3=CC2=C(C=C3)O)O)OC)OC	3.4			Phenylpropanoids and polyketides	Diarylheptanoids	Cyclic diarylheptanoids	403.1770 939523.0625|59.0139 661133.7500|343.1561 486936.0000|328.1346 179108.6719|121.0296 174009.7969	577622
4.84_161.1072m/z	Tryptamine	C10H12N2	4.84013	161.107	161.107	86.3	pos	M+H	-0.930023	1150	APJYDQYYACXCRM-UHFFFAOYSA-N	C1=CC=C2C(=C1)C(=CN2)CCN	1.6	C00398	HMDB0000303	Organoheterocyclic compounds	Indoles and derivatives	Tryptamines and derivatives	144.0806 2192575.2500|105.0701 216465.8438|91.0547 210642.6719|161.0566 172215.7188|133.0646 135085.0938	38877.5
5.18_357.1343m/z	Corylifol B	C20H20O5	5.18353	357.134	357.134	86.2	neg	M+H2O-H	1.4834	10472405	ISKWCIVFBIHFTG-XBXARRHUSA-N	CC(=CCC1=C(C=CC(=C1O)C(=O)C=CC2=CC(=C(C=C2)O)O)O)C	4.7			Phenylpropanoids and polyketides	Linear 1,3-diarylpropanoids	Chalcones and dihydrochalcones	151.0403 545953.5000|357.1354 369154.7188|136.0169 347422.4375|177.0198 52185.3477|121.0294 42396.2695	97696.3
6.92_599.1053m/z	2''-O-Galloylquercitrin	C28H24O15	6.92292	599.105	599.104	86	neg	M-H	1.78257	5280459	OXGUCUVFOIWWQJ-HQBVPOQASA-N	C[C@H]1[C@@H]([C@H]([C@H]([C@@H](O1)OC2=C(OC3=CC(=CC(=C3C2=O)O)O)C4=CC(=C(C=C4)O)O)O)O)O	0.9						301.0341 259551.6406|599.1063 87701.5078|151.0043 76435.5000|178.9987 40406.4297|216.8834 26849.7949	490467
5.56_361.1660m/z	Secoisolariciresinol	C20H26O6	5.56282	361.166	361.166	86	neg	M-H	0.858926	65373	PUETUDUXMCLALY-HOTGVXAUSA-N	COC1=C(C=CC(=C1)CC(CO)C(CC2=CC(=C(C=C2)O)OC)CO)O	2.5	C18167	HMDB0013692	Lignans, neolignans and related compounds	Dibenzylbutane lignans	Dibenzylbutanediol lignans	361.1671 1483265.8750|165.0557 395430.1563|121.0296 232576.4844|122.0370 231129.3906|346.1449 140756.7500	209331
3.26_529.1566m/z	Gentiournoside D	C23H28O13	3.25788	529.157	529.156	86	neg	M+H2O-H	1.78504	134715243	CAKNXIQZWKLNKL-AOLCZBGXSA-N	CC1C(CC2C1C(OC=C2C(=O)O)OC3C(C(C(C(O3)CO)O)O)O)OC(=O)C4=C(C(=CC=C4)O)O	0.4			Lipids and lipid-like molecules	Prenol lipids	Terpene glycosides	193.0505 109108.8516|96.9601 90062.6719|134.0383 49044.0273|529.1569 45874.8203|355.1077 41722.9805	16372.7
4.99_639.1582m/z	Quercitrin 2''-O-arabinoside	C26H28O15	4.99367	639.158	639.156	85.9	neg	M+CH3COO	3.53405										477.1043 804154.7500|313.0350 770865.1484|639.1586 707631.3750|315.0512 516245.5313|270.0161 270204.2070	502642
7.22_619.1679m/z	1,3,6-Trihydroxy-2-methylanthraquinone 3-O-(6'-O-acetyl)-alpha-L-rhamnosyl-(1->2)-Beta-D-glucoside	C29H32O15	7.21593	619.168	619.167	85.8	neg	M-H	1.74601	70698136	MYMGMMVFIFXMSB-TUABHHCTSA-N	CC1C(C(C(C(O1)OC2C(C(C(OC2OC3=C(C(=C4C(=C3)C(=O)C5=C(C4=O)C=CC(=C5)O)O)C)COC(=O)C)O)O)O)O)O	-0.2			Benzenoids	Anthracenes	Anthraquinones	619.1643 959581.8750|268.0375 587532.2500|269.0460 500231.4063|240.0426 387081.1699|239.0347 132581.2656	891111
1.31_295.1035m/z	Securiterpenoside	C11H18O8	1.31013	295.104	295.103	85.8	neg	M+H2O-H	2.32227	5321222	QJALTHDWQWOLLT-ZBGLXGBJSA-N	C=C(CCOC1C(C(C(C(O1)CO)O)O)O)C(=O)O	-1.6			Lipids and lipid-like molecules	Saccharolipids		295.1031 2614410.0000|59.0138 1409155.2500|89.0244 649078.1875|71.0138 500179.9063|101.0244 338594.6250	688273
0.77_156.0766m/z	L-HISTIDINE	C6H9N3O2	0.7678	156.077	156.077	85.8	pos	M+H	-1.16255	6274	HNDVDQJCIGZPNO-YFKPBYRVSA-N	C1=C(NC=N1)CC(C(=O)O)N	-3.2	C00135	HMDB0000177	Organic acids and derivatives	Carboxylic acids and derivatives	Amino acids, peptides, and analogues	110.0714 1935745.3750|156.0770 333635.3125|95.0603 151833.2188|83.0606 130645.9531|156.0429 129098.5469	134045
9.67_365.2679m/z	Ginkgolic Acid C15:1	C22H34O3	9.66793	365.268	365.269	85.7	pos	M+H2O+H	-3.84221	5281858	YXHVCZZLWZYHSA-FPLPWBNLSA-N	CCCCCCC=CCCCCCCCC1=C(C(=CC=C1)O)C(=O)O	8.5	C10794		Benzenoids	Benzene and substituted derivatives	Benzoic acids and derivatives	347.2574 220694.5625|167.1430 134749.5313|69.0704 100119.9141|329.2487 87716.3984|107.0861 80326.8438	614923
10.85_313.1064m/z	Tanshindiol C	C18H16O5	10.8527	313.106	313.107	85.7	pos	M+H	-2.1384	126072	RTKDBIDPGKCZJS-KZULUSFZSA-N	CC1=COC2=C1C(=O)C(=O)C3=C2C=CC4=C3CCC(C4(C)O)O	1.2			Lipids and lipid-like molecules	Prenol lipids	Diterpenoids	313.1064 1604271.0000|269.0797 538775.1250|283.0590 488821.6563|280.0720 152704.1406|298.0822 109212.4922	273070
7.09_493.1357m/z	Isosakuranin	C22H24O10	7.09388	493.136	493.135	85.7	neg	M+HCOO	2.29879	102004611	KEEWIHDTSNESJZ-ZJHVPRRPSA-N	COC1=CC=C(C=C1)C2CC(=O)C3=C(C=C(C=C3O2)OC4C(C(C(C(O4)CO)O)O)O)O	0.9			Phenylpropanoids and polyketides	Flavonoids	Flavonoid glycosides	137.0255 466412.1250|93.0348 195474.2031|75.0086 38808.2266|59.0136 27500.1445|85.9086 19700.1172	128976
1.07_109.0296m/z	5-Methyl-2-furaldehyde	C6H6O2	1.06663	109.03	109.03	85.7	neg	M-H	0.623479	12097	OUDFNZMQXZILJD-UHFFFAOYSA-N	CC1=CC=C(O1)C=O	0.7	C11115	HMDB0033002	Organic oxygen compounds	Organooxygen compounds	Carbonyl compounds	109.0291 660440.8750|108.0209 43174.7461|67.0188 24590.7012|81.0338 17041.8379	14054.3
8.06_331.0805m/z	Aflatoxin M2	C17H14O7	8.06195	331.081	331.081	85.6	pos	M+H	-2.05825	23318	OQLKWHFMUPJCJY-UHFFFAOYSA-N	COC1=C2C3=C(C(=O)CC3)C(=O)OC2=C4C(=C1)OC5C4(CCO5)O	0.2			Phenylpropanoids and polyketides	Coumarins and derivatives	Furanocoumarins	331.0795 1250243.3750|315.0484 539983.0625|270.0518 155915.8281|287.0522 74623.1953|316.0559 72481.0469	752234
5.13_644.2470m/z	Regelidine	C35H37NO8	5.13382	644.247	644.25	85.6	neg	M+HCOO	-4.29284	146014679	MZSHQEJWMYSZEP-RUPBAICDSA-N	CC1(C2CC(C3(C(CCC(C3(C2OC(=O)C4=CN=CC=C4)O1)(C)O)OC(=O)C5=CC=CC=C5)C)OC(=O)C6=CC=CC=C6)C	5.2			Lipids and lipid-like molecules	Prenol lipids	Sesquiterpenoids	644.2455 446931.0938|134.0614 174324.7656|475.1760 110049.8516|626.2363 96439.1094|59.0140 84670.6953	203714
6.29_277.0719m/z	Clausenin	C14H12O5	6.2902	277.072	277.071	85.5	neg	M+H2O-H	2.70062	5315948	XFSINVCSJTYZGH-UHFFFAOYSA-N	CC1(CC(=O)C2=C(O1)C=C3C(=C2O)C=CC(=O)O3)C	2.2			Phenylpropanoids and polyketides	Coumarins and derivatives	Pyranocoumarins	233.0805 94215.4609|277.0645 80690.5703|216.0811 30114.4531|126.0538 19720.6465|73.2141 19702.6680	20393.8
4.56_957.3110m/z	Ciwujiatone	C44H50O18	4.55718	957.311	957.302	85.4	neg	M+HCOOH+HCOO	9.44743	73981549	ANCVHDRNDJRUOT-UHFFFAOYSA-N	COC1=CC(=CC(=C1O)OC)C2C(C(CO2)C(=O)C3=CC(=C(C(=C3)OC)O)OC)CO	1.5			Lignans, neolignans and related compounds	Furanoid lignans	Tetrahydrofuran lignans	419.1208 1017815.8750|101.0243 194580.9531|68.9981 66549.8984|93.0344 63899.6719|137.0244 58450.8086	817620
4.63_547.1310m/z	Selaginellin	C34H24O5	4.63298	547.131	547.132	85.3	neg	M+Cl	-1.44585	16664188	SJSFYXIEVFIZJC-UHFFFAOYSA-N	C1=CC(=O)C=CC1=C(C2=CC=C(C=C2)O)C3=C(C=CC(=C3C#CC4=CC=C(C=C4)O)CO)C5=CC=C(C=C5)O	6.3			Phenylpropanoids and polyketides	Diarylheptanoids	Linear diarylheptanoids	431.1200 1034831.6875|59.0139 485462.4453|71.0139 288373.5313|133.0147 282332.0000|115.0042 166930.8750	1.25288e+06
9.15_469.3304m/z	Polygalacic acid	C30H48O6	9.14788	469.33	469.331	85.3	pos	M+H-2H2O	-1.65593	12314426	KGGGRGBDMBZXKF-UHFFFAOYSA-N	CC1(CCC2(C(C1)C3=CCC4C(C3(CC2O)C)(CCC5C4(CC(C(C5(C)CO)O)O)C)C)C(=O)O)C	5.2						469.3304 288015.4375|83.0496 198337.1094|119.0853 156007.0938|107.0857 117787.9688|95.0856 117045.2422	871702
1.02_118.0278n	Adenine	C5H5N5	1.02323	136.062	136.06	85.2	pos	[M+H]+	9.69393	190	GFFGJBXGBJISGV-UHFFFAOYSA-N	C1=NC2=NC=NC(=C2N1)N	-0.1	C00147	HMDB0000034	Organoheterocyclic compounds	Imidazopyrimidines	Purines and purine derivatives	136.0614 189276336.0000|119.0350 10040931.3594|94.0402 3125484.3750|120.0385 1387038.7500|66.1322 494348.8750	2.53547e+07
0.96_146.0922m/z	4-guanidinobutanoic acid	C5H11N3O2	0.955267	146.092	146.093	85.15	pos	[M+H]+	-1.64391	500	TUHVEAJXIMEOSA-UHFFFAOYSA-N	C(CC(=O)O)CN=C(N)N	-1.5	C01035	HMDB0003464	Organic acids and derivatives	Carboxylic acids and derivatives	Amino acids, peptides, and analogues	87.0443 9044537.0000|146.0921 4212187.0000|86.0604 2479776.0000|60.0814 1056691.6992|60.0562 810949.5000	648184
8.70_253.0508m/z	7,3'-Dihydroxyflavone	C15H10O4	8.7041	253.051	253.05	85.1	neg	[M-H]-	0.759891	5391140	DYARIVMCYYQNNQ-UHFFFAOYSA-N	C1=CC(=CC(=C1)O)C2=CC(=O)C3=C(O2)C=C(C=C3)O	3.3			Phenylpropanoids and polyketides	Flavonoids	Flavones	238.0239 3912330.3874|210.0326 3108667.2917|253.0513 2870212.4375|253.0575 107383.1250|182.0391 61237.7689	6.38063e+06
4.99_769.2212m/z	Multifloroside	C32H38O16	4.99367	769.221	769.219	85	neg	M+HCOOH+HCOO	3.10559	14781469	OEWYUGADRFSLPO-DVZOWYKESA-N	C1=CC(=C(C=C1CCOC(=O)CC2C(=COC(C2=CCO)OC3C(C(C(C(O3)CO)O)O)O)C(=O)OCCC4=CC(=C(C=C4)O)O)O)O	-0.5			Lipids and lipid-like molecules	Fatty Acyls	Fatty acyl glycosides	193.0506 17824054.0000|134.0373 7424306.5000|355.1034 5226664.5000|178.0272 5200492.0000|149.0609 2495667.7500	1.52157e+07
9.43_485.3278m/z	Quillaic Acid	C30H46O5	9.43495	485.328	485.327	84.9	neg	M-H	1.10677	101810	MQUFAARYGOUYEV-UAWZMHPWSA-N	CC1(CCC2(C(C1)C3=CCC4C5(CCC(C(C5CCC4(C3(CC2O)C)C)(C)C=O)O)C)C(=O)O)C	6.1	C08972		Lipids and lipid-like molecules	Prenol lipids	Triterpenoids	485.3277 513348.0938|441.3377 333497.1875|92.3116 22188.6094|84.7153 20004.6445|165.3011 19618.0449	466995
8.33_355.1189m/z	Moracin C	C19H18O4	8.33412	355.119	355.118	84.9	neg	M+HCOO	2.38146	155248	ZTGHWUWBQNCCOH-UHFFFAOYSA-N	CC(=CCC1=C(C=C(C=C1O)C2=CC3=C(O2)C=C(C=C3)O)O)C	4.8		HMDB0033310	Phenylpropanoids and polyketides	2-arylbenzofuran flavonoids		355.1178 150455.1094|340.0977 52066.7070|85.0292 30893.0547|133.0309 25548.5996|177.0190 18938.9082	57200.8
9.39_285.0751m/z	Obtusifolin	C16H12O5	9.39223	285.075	285.076	84.8	pos	M+H	-2.17139	3083575	NYRXUBDGDSRBGB-UHFFFAOYSA-N	CC1=CC2=C(C(=C1O)OC)C(=O)C3=C(C2=O)C=CC=C3O	3	C17039	HMDB0255882	Benzenoids	Anthracenes	Anthraquinones	285.0750 2900417.7500|242.0567 687978.1875|270.0518 455632.3750|267.0285 167269.0938|153.0176 60930.7305	147281
7.00_469.1146m/z	Cinchonain Ia	C24H20O9	7.00093	469.115	469.113	84.7	neg	M+H2O-H	2.56045	442675	LKCOZWLUAKSRQM-UMAWSMADSA-N	C1C(C(OC2=C1C(=CC3=C2C(CC(=O)O3)C4=CC(=C(C=C4)O)O)O)C5=CC(=C(C=C5)O)O)O	2.2	C10217		Phenylpropanoids and polyketides	Flavonoids	Flavans	469.1248 94769.6719|135.0450 75310.2266|289.0719 73360.2891|179.0353 66882.8516|134.0385 32883.8867	61559.2
7.06_482.1913m/z	Phlorigidoside B	C19H28O13	7.05738	482.191	482.187	84.6	pos	M+NH4	9.68893	91885038	HTOSOQRDFDYOGW-OKJPHAGLSA-N	CC(=O)OC1(CC(C2(C1C(OC=C2C(=O)OC)OC3C(C(C(C(O3)CO)O)O)O)O)O)C	-2.6			Lipids and lipid-like molecules	Prenol lipids	Terpene glycosides	303.1334 556411.5000|152.0704 382033.0000|482.1884 348428.1250|134.0594 153801.6094|180.0651 139527.5313	501897
8.74_277.2157m/z	Palustrol	C15H26O	8.74035	277.216	277.214	84.6	pos	M+CH3OH+Na	5.84832	9794494	QWRTXOOFEHOROQ-BFWDZPHWSA-N	CC1CCC2(C1C3C(C3(C)C)CCC2C)O	3.9			Lipids and lipid-like molecules	Prenol lipids	Sesquiterpenoids	137.0596 186371.6094|81.0706 98964.1797|232.1774 41811.8164|99.0809 36729.1328|93.0696 35823.6641	442366
3.38_134.0598m/z	2-Phenylglycine	C8H9NO2	3.38373	134.06	134.06	84.6	pos	M+H-H2O	-1.37067	99291	ZGUNAGUHMKGQNY-ZETCQYMHSA-N	C1=CC=C(C=C1)C(C(=O)O)N	-1.7	C18623		Organic acids and derivatives	Carboxylic acids and derivatives	Amino acids, peptides, and analogues	106.0651 550397.1250|134.0594 448620.8750|79.0546 84336.0547|134.0365 32322.4082|74.0248 22524.0098	16627.8
9.68_311.2210m/z	Chromomoric acid B	C18H28O3	9.68183	311.221	311.222	84.5	pos	M+H2O+H	-4.14066	14037063	PMTMAFAPLCGXGK-TTXFDSJOSA-N	CCC=CCC1C(C=CC1=O)CCCCCCCC(=O)O	4.7			Lipids and lipid-like molecules	Fatty Acyls	Eicosanoids	293.2102 221924.7969|311.2192 97028.6016|67.0547 94956.6440|275.2014 93976.4141|205.1226 87864.4141	280299
1.62_199.0614m/z	Terrein	C8H10O3	1.61932	199.061	199.06	84.5	neg	M+HCOO	4.76755	6436830	MHOOPNKRBMHHEC-HZIBQTDNSA-N	CC=CC1=CC(=O)C(C1O)O	-0.6			Organic oxygen compounds	Organooxygen compounds	Alcohols and polyols	199.0602 127646.3828|155.0718 53959.3945|111.0446 33603.1602|83.0133 30486.6895|137.0612 18418.3633	23183.8
4.94_521.2035m/z	Alnuside A	C24H30O9	4.94367	521.204	521.202	84.4	neg	M+CH3COO	2.64051	45782987	KQQLSXWIDDTWRR-WUOZLOAJSA-N	C1C(C(C(C(O1)OC(CCC2=CC(=C(C=C2)O)O)CC(=O)CCC3=CC=C(C=C3)O)O)O)O	0.9			Phenylpropanoids and polyketides	Diarylheptanoids	Linear diarylheptanoids	329.1396 2286597.5000|160.0532 514636.9297|175.0768 345699.2813|359.1503 188259.8438|178.0639 176175.1406	516059
4.49_373.1145m/z	Geniposidic acid	C16H22O10	4.48538	373.114	373.114	84.4	neg	M-H	1.25323	443354	ZJDOESGVOWAULF-OGJQONSISA-N	C1C=C(C2C1C(=COC2OC3C(C(C(C(O3)CO)O)O)O)C(=O)O)CO	-2.7	C11673		Lipids and lipid-like molecules	Prenol lipids	Terpene glycosides	373.1153 170211.0000|59.0139 159675.8281|211.0599 113802.3750|167.0703 97408.0313|123.0447 65214.1406	195234
0.85_151.0614m/z	Xylitol	C5H12O5	0.84805	151.061	151.061	84.4	neg	M-H	1.28127	6912	HEBKCHPVOIAQTA-NGQZWQHPSA-N	C(C(C(C(CO)O)O)O)O	-2.5	C00379	HMDB0242149	Organic oxygen compounds	Organooxygen compounds	Carbohydrates and carbohydrate conjugates	59.0138 463127.1250|71.0136 137944.0313|151.0627 104876.8125|89.0244 95040.5469|101.0244 83977.0156	15891
7.26_583.2196m/z	erythro-Guaiacylglycerol-beta-O-4'-dehydrodisinapyl ether	C31H36O11	7.25873	583.22	583.218	84.3	neg	M-H	1.84507	11006411	LCXGTSCVCJANHX-BVTOZUDXSA-N	COC1=CC(=CC2=C1OC(C2CO)C3=CC(=C(C(=C3)OC)OC(CO)C(C4=CC(=C(C=C4)O)OC)O)OC)C=CCO	2			Phenylpropanoids and polyketides	2-arylbenzofuran flavonoids		165.0562 129584.8750|150.0314 117813.7734|195.0682 66385.7656|535.2128 27915.4902|122.0407 26151.8613	686946
4.46_452.2128m/z	Secologanin dimethyl acetal	C19H30O11	4.45832	452.213	452.213	84.3	pos	M+NH4	0.26666	157140	HUVIXLWRQSMCLN-PXRCHJMLSA-N	COC(CC1C(C(OC=C1C(=O)OC)OC2C(C(C(C(O2)CO)O)O)O)C=C)OC	-0.8			Lipids and lipid-like molecules	Prenol lipids	Terpene glycosides	267.1348 86916.8984|249.1227 81836.5781|74.0605 63126.7813|120.0811 58412.4570|186.0865 55602.2930	676341
1.27_601.1537m/z	6'-O-p-Hydroxybenzoylcatalposide	C29H30O14	1.27462	601.154	601.156	84.3	neg	M-H	-4.33016	10698848	ZWTYXFQSLOFTCY-SKVSVBPGSA-N	C1=COC(C2C1C(C3C2(O3)CO)OC(=O)C4=CC=C(C=C4)O)OC5C(C(C(C(O5)COC(=O)C6=CC=C(C=C6)O)O)O)O	0			Organic oxygen compounds	Organooxygen compounds	Carbohydrates and carbohydrate conjugates	96.9598 237319.4844|282.0723 109901.1563|150.0429 92300.8438|318.0668 27862.3867|57.9711 24446.8613	367950
0.82_118.0511m/z	DL-Threonine	C4H9NO3	0.820883	118.051	118.051	84.3	neg	M-H	1.20583	6288	AYFVYJQAPQTCCC-GBXIJSLDSA-N	CC(C(C(=O)O)N)O	-2.9	C00188	HMDB0000167	Organic acids and derivatives	Carboxylic acids and derivatives	Amino acids, peptides, and analogues	74.0252 608186.6250|72.0091 514854.0000|118.0510 272388.4063|64.2944 16631.7969	71758.9
2.28_219.1103n	Pantothenate	C9H17NO5	2.27613	220.118	220.12	84.25	pos	[M+H]+	-7.66359	6613	GHOKWGTUZJEAQD-ZETCQYMHSA-N	CC(C)(CO)C(C(=O)NCCC(=O)O)O	-1.1	C00864	HMDB0000210	Organic oxygen compounds	Organooxygen compounds	Alcohols and polyols	90.0553 3124433.3802|220.1209 1806392.5729|202.1073 1001174.0260|184.0959 578020.8893|124.0758 457609.1432	1.10716e+07
5.55_167.1064m/z	4-tert-Butylcatechol	C10H14O2	5.54693	167.107	167.108	84.25	pos	[M+H]+	-5.1942	7381	XESZUVZBAMCAEJ-UHFFFAOYSA-N	CC(C)(C)C1=CC(=C(C=C1)O)O	2.7		HMDB0246584	Benzenoids	Benzene and substituted derivatives	Phenylpropanes	167.0684 546556.8750|93.0701 238425.5469|79.0545 226283.6250|121.1014 223201.0313|107.0856 206715.0938	42271.8
7.40_143.0337m/z	Kojic Acid	C6H6O4	7.39688	143.033	143.033	84.25	pos	[M+H]+	-0.963156	3840	BEJNERDRQOWKJM-UHFFFAOYSA-N	C1=C(OC=C(C1=O)O)CO	-0.9	C14516	HMDB0032923	Organoheterocyclic compounds	Pyrans	Pyranones and derivatives	143.0336 1124697.3750|125.0228 72629.6797|69.0339 57786.5078|97.0281 51306.1367|128.0614 31539.6250	23354
5.19_681.2416m/z	Pinoresinol diglucoside	C32H42O16	5.19067	681.242	681.24	84.2	neg	M-H	2.29255	174003	ZJSJQWDXAYNLNS-FUPWJLLWSA-N	COC1=C(C=CC(=C1)C2C3COC(C3CO2)C4=CC(=C(C=C4)OC5C(C(C(C(O5)CO)O)O)O)OC)OC6C(C(C(C(O6)CO)O)O)O	-1.3	C22582		Lignans, neolignans and related compounds	Lignan glycosides		357.1348 768397.1250|151.0401 503925.3750|136.0170 250264.7656|519.1896 58144.3672|59.0139 49002.6328	902566
6.54_290.1381m/z	Monocrotaline	C16H23NO6	6.54453	290.138	290.139	84.2	pos	M+H-2H2O	-1.72945	9415	QVCMHGGNRFRMAD-XFGHUUIASA-N	CC1C(=O)OC2CCN3C2C(=CC3)COC(=O)C(C1(C)O)(C)O	-0.7	C10350		Organoheterocyclic compounds	Pyrrolizines		106.0652 1440319.3750|290.1387 1211264.1250|272.1275 691513.5625|69.0339 261546.0938|186.0902 125033.8828	299255
5.56_186.1138m/z	8-Amino-7-oxononanoic acid	C9H17NO3	5.56282	186.114	186.114	84.2	neg	M-H	1.27409	173	GUAHPAJOXVYFON-UHFFFAOYSA-N	CC(C(=O)CCCCCC(=O)O)N	-2.2	C01092;C22463		Lipids and lipid-like molecules	Fatty Acyls	Fatty acids and conjugates	186.1139 710556.3750|125.0970 466320.0625|97.0655 39096.5859|123.0810 28411.1836|168.1040 28383.8828	64625.4
11.86_172.1329m/z	Gabapentin	C9H17NO2	11.8559	172.133	172.134	84.2	pos	[M+H]+	-7.28367	3446	UGJMXCAKCUNAIE-UHFFFAOYSA-N	C1CCC(CC1)(CC(=O)O)CN	-1.1	C07018	HMDB0005015	Organic acids and derivatives	Carboxylic acids and derivatives	Amino acids, peptides, and analogues	109.1011 471475.3125|67.0548 434786.1250|155.1061 146489.1563|72.0448 84970.6875|55.0551 61765.1133	55069.5
2.40_413.1667m/z	Ethyl rutinoside	C14H26O10	2.39733	413.167	413.166	84.2	neg	M+CH3COO	2.34108	129317260	JHWGIVYORFJYGB-UHFFFAOYSA-N	CCOC1C(C(C(C(O1)COC2C(C(C(C(O2)C)O)O)O)O)O)O	-3.3			Organic oxygen compounds	Organooxygen compounds	Carbohydrates and carbohydrate conjugates	96.9597 145256.3750|353.1461 33416.1094|221.1011 22094.6719|59.0136 21441.3828|118.6556 19865.6211	39362.9
5.21_163.1115m/z	Valerophenone	C11H14O	5.207	163.112	163.112	84.12	pos	[M+H]+	-1.35254	66093	XKGLSKVNOSHTAD-UHFFFAOYSA-N	CCCCC(=O)C1=CC=CC=C1	3		HMDB0031208	Organic oxygen compounds	Organooxygen compounds	Carbonyl compounds	131.0489 11619578.0000|163.0384 9763399.0000|103.0543 7165948.5000|135.0437 6156811.5000|117.0334 3890384.7500	26902.5
6.54_449.1071m/z	Plantagoside	C21H22O12	6.54453	449.107	449.108	84.1	pos	M+H-H2O	-1.50498	174157	SNFFBROYEDWRGB-NHXQFOETSA-N	C1C(OC2=CC(=CC(=C2C1=O)O)O)C3=CC(=C(C(=C3)OC4C(C(C(C(O4)CO)O)O)O)O)O	-0.1	C17531		Phenylpropanoids and polyketides	Flavonoids	Flavonoid glycosides	287.0543 378099.5625|317.0633 147187.2188|303.0494 128050.5391|86.0967 36263.8125|85.0284 32285.5664	671096
8.09_359.1481m/z	Dihydroxyalnusone	C19H18O5	8.0891	359.148	359.149	84.1	pos	M+CH3OH+H	-2.59202	101226713	OJIUVQVUWGUCHF-UTCJRWHESA-N	C1C(C=CC(=O)C(CC2=CC(=C(C=C2)O)C3=C(C=CC1=C3)O)O)O	2			Phenylpropanoids and polyketides	Diarylheptanoids	Cyclic diarylheptanoids	137.0593 385329.1641|57.0339 120056.4453|341.1388 95851.9922|359.1490 59163.3008|309.1131 46394.1797	255171
1.78_175.0613m/z	4-Methyl-2-oxovaleric acid	C6H10O3	1.78133	175.061	175.06	84.1	neg	M+HCOO	4.46518	70	BKAJNAXTPSGJCU-UHFFFAOYSA-N	CC(C)CC(=O)C(=O)O	0.9	C00233	HMDB0000695	Organic acids and derivatives	Keto acids and derivatives	Short-chain keto acids and derivatives	113.0614 97400.3125|115.0409 66401.9922|59.0141 55621.5664|175.0628 43959.6484|87.0093 24968.4512	7663.8
6.79_357.1325m/z	Massoniresinol	C20H24O8	6.794	357.133	357.133	83.9	pos	M+H-2H2O	-1.82414	91885243	ZTWZAVCISGQPJH-AQNXPRMDSA-N	COC1=C(C=CC(=C1)CC2(COC(C2(CO)O)C3=CC(=C(C=C3)O)OC)O)O	0.8			Lignans, neolignans and related compounds	Furanoid lignans	Tetrahydrofuran lignans	137.0593 3751618.8438|357.1313 1699586.6094|327.1230 613003.9766|151.0390 587632.6172|143.0484 251738.8594	4.04442e+06
8.83_797.4666m/z	Soyasaponin III	C42H68O14	8.83072	797.467	797.468	83.9	pos	M+H	-2.0016	21607811	OKIHRVKXRCAJFQ-AHBDIROXSA-N	CC1(CC2C3=CCC4C5(CCC(C(C5CCC4(C3(CCC2(C(C1)O)C)C)C)(C)CO)OC6C(C(C(C(O6)C(=O)O)O)O)OC7C(C(C(C(O7)CO)O)O)O)C)C	3.5	C19865		Lipids and lipid-like molecules	Prenol lipids	Terpene glycosides	423.3618 521347.7500|441.3710 471812.4375|141.0184 360617.9375|95.0858 275097.3750|109.1013 188090.4063	2.41957e+06
1.77_267.0859m/z	Salirepin	C13H18O8	1.771	267.086	267.086	83.9	pos	M+H-2H2O	-1.32033	16681676	NPNFZOGKIFFKGT-UJPOAAIJSA-N	C1=CC(=C(C=C1O)CO)OC2C(C(C(C(O2)CO)O)O)O	-1.6			Organic oxygen compounds	Organooxygen compounds	Carbohydrates and carbohydrate conjugates	177.0540 690248.0000|267.0838 214476.2813|207.0638 186253.0625|153.0540 172173.7500|147.0430 123936.6016	407497
6.70_243.1013m/z	11,13-Dihydrolactucin	C15H18O5	6.70348	243.101	243.102	83.9	pos	M+H-2H2O	-0.8594	9970764	ZHZZKRDEPZMPLJ-WLVQVHLUSA-N	CC1C2C(CC(=C3C(C2OC1=O)C(=CC3=O)CO)C)O	-0.6			Organoheterocyclic compounds	Lactones	Gamma butyrolactones	243.0955 1629062.1250|173.0596 907636.7500|172.0862 320427.9688|86.0968 230878.2188|216.0766 182216.2031	91425.6
6.84_535.1466m/z	Linaroside	C23H24O11	6.8439	535.147	535.145	83.9	neg	M+CH3COO	3.00934	11972339	JNNRILAYMZYEQB-FZFRBNDOSA-N	COC1=CC=C(C=C1)C2=CC(=O)C3=C(C(=C(C=C3O2)OC4C(C(C(C(O4)CO)O)O)O)OC)O	1.2			Phenylpropanoids and polyketides	Flavonoids	Flavonoid glycosides	147.0448 184190.1250|59.0139 108274.2734|475.1241 55442.5977|121.0297 44763.8164|193.0518 36460.4961	79459.9
5.06_319.1190m/z	Pterolactone A	C15H16O4	5.05707	319.119	319.118	83.8	neg	M+CH3COO	3.41018	21668923	QEXKRFPEOUYPOW-GFCCVEGCSA-N	CC1=C2C(=CC3=C1CCOC3=O)C(C(C2=O)(C)C)O	1.7			Benzenoids	Indanes	Indanones	271.0978 547787.4375|241.0509 442001.6250|256.0740 256404.3125|59.0137 118603.5781|213.0556 111193.1641	743622
5.90_579.2062m/z	Ligustroside	C25H32O12	5.9011	579.206	579.205	83.8	pos	M+CH3OH+Na	1.48626	14136859	GMQXOLRKJQWPNB-MVVLSVRYSA-N	CC=C1C(C(=COC1OC2C(C(C(C(O2)CO)O)O)O)C(=O)OC)CC(=O)OCCC3=CC=C(C=C3)O	-0.1			Lipids and lipid-like molecules	Prenol lipids	Terpene glycosides	167.0699 1288881.3750|579.2036 450458.4063|181.0487 313863.0938|173.0593 266872.9375|387.1438 154992.9531	276428
7.73_329.0670m/z	Aurantio-obtusin	C17H14O7	7.73045	329.067	329.067	83.7	neg	M-H	0.994007	155011	RNXZPKOEJUFJON-UHFFFAOYSA-N	CC1=CC2=C(C(=C1O)OC)C(=O)C3=C(C(=C(C=C3C2=O)O)OC)O	2.7	C17670	HMDB0248725	Benzenoids	Anthracenes	Anthraquinones	329.0752 269256.8750|299.0206 253539.3281|285.0406 119979.6250|271.0262 118530.5078|213.1419 113284.7266	701191
6.51_350.1612m/z	Racanisodamine	C17H23NO4	6.50562	350.161	350.16	83.7	neg	M+HCOO	2.64452	2198	WTQYWNWRJNXDEG-UHFFFAOYSA-N	CN1C2CC(CC1C(C2)O)OC(=O)C(CO)C3=CC=CC=C3	0.9	C10842	HMDB0244793	Alkaloids and derivatives	Tropane alkaloids		126.0563 281123.4063|170.0823 207948.0625|350.1607 197433.3281|306.1693 70797.7031|98.0604 62481.5938	116066
7.27_505.2090m/z	Gnaphalidin	C24H30O8	7.27305	505.209	505.207	83.7	neg	M+CH3COO	3.69014	23955788	GXQZOQHVBGNFHI-CZQCRYLRSA-N	CC1CC(=O)C2(C(C13CC(OC3OC(=O)C)C4=COC=C4)CCCC25CO5)COC(=O)C	1.8			Organic acids and derivatives	Carboxylic acids and derivatives	Dicarboxylic acids and derivatives	59.0140 60434.9141|475.1682 27986.8008|309.3137 23977.7012|445.1918 22491.3730|138.8415 19919.5273	109896
9.02_291.1239m/z	Curvularin	C16H20O5	9.02472	291.124	291.124	83.7	neg	M-H	0.354036	638958	VDUIGYAPSXCJFC-SNVBAGLBSA-N	CC1CCCCCC(=O)C2=C(CC(=O)O1)C=C(C=C2O)O	3.1			Phenylpropanoids and polyketides	Macrolides and analogues		291.1248 675719.4375|276.1006 628539.5625|216.0545 38607.0508|258.0893 38570.0391|259.0974 34681.1797	93094.9
0.79_104.0354m/z	serine	C3H7NO3	0.788367	104.035	104.035	83.7	neg	M-H	1.23233	5951	MTCFGRXMJLQNBG-REOHCLBHSA-N	C(C(C(=O)O)N)O	-3.1	C00065	HMDB0000187	Organic acids and derivatives	Carboxylic acids and derivatives	Amino acids, peptides, and analogues	74.0247 1001748.9375|72.0091 830222.9375|104.0352 650665.8125|54.9257 15443.3857	76436.4
5.93_294.0987m/z	Ent-Norsecurinine	C12H13NO2	5.93427	294.099	294.097	83.7	neg	M+HCOOH+HCOO	4.55793	11106439	NBGOALXYAZVRPS-FOGDFJRCSA-N	C1CC2C34CC(N2C1)C=CC3=CC(=O)O4	0.7			Organoheterocyclic compounds	Pyrrolizidines		250.1079 87775.5547|136.0771 58526.7930|178.0878 48809.5000|69.0346 18242.7656	18090.2
0.90_162.1122m/z	L-Carnitine	C7H15NO3	0.895533	162.112	162.112	83.6	pos	M+H	-1.82653	10917	PHIQHXFUZVPYII-ZCFIWIBFSA-N	C[N+](C)(C)CC(CC(=O)[O-])O	-0.2	C00318;C00487		Organic nitrogen compounds	Organonitrogen compounds	Quaternary ammonium salts	162.1121 5756623.5000|103.0390 1631763.6250|60.0813 1314549.0000|85.0287 732608.1875|102.0914 712215.5625	595121
2.85_231.1700m/z	Cyclo(Leu-Val)	C11H20N2O2	2.85163	231.17	231.171	83.5	pos	M+H2O+H	-4.22957	25220884	UPOUGDHEEGKEGS-IUCAKERBSA-N	CC(C)CC1C(=O)NC(C(=O)N1)C(C)C	1.8						86.0967 4340901.5000|72.0812 1925045.6250|231.1703 584049.8125|185.1643 171587.7969|55.0548 145945.9063	3.45583e+06
9.39_548.3002m/z	Pyrrocidine B	C31H39NO4	9.38675	548.3	548.301	83.5	neg	M+CH3COO	-2.07226	129008868	OCUONUXNKYDHKY-UHFFFAOYSA-N	CC1CC(C2C3C4C(C(C=C(C4C2(C1)C)C)C=C)C(=O)C5CC(CC6=CC=C(O3)C=C6)(NC5=O)O)C	5.5			Lipids and lipid-like molecules	Fatty Acyls	Eicosanoids	474.2606 62429.8164|249.1874 53939.9609|78.9586 26882.3867|124.4197 23567.4883|175.9214 23370.0469	83435.4
9.65_295.1915m/z	6-Gingerdiol	C17H28O4	9.64693	295.191	295.191	83.5	neg	M-H	0.053907	5275727	QYXKQNMJTHPKBP-UHFFFAOYSA-N	CCCCCC(CC(CCC1=CC(=C(C=C1)O)OC)O)O	3		HMDB0303695	Benzenoids	Phenols	Methoxyphenols	295.1907 132485.0938|277.1804 97262.7266|74.6237 18736.4277|172.0286 17624.1113|277.2203 1254.5797	25104.4
6.74_699.2673m/z	2,7-Dimethyl-1,4-dihydroxynaphthalene 1-O-glucoside	C18H22O7	6.73603	699.267	699.266	83.4	neg	2M-H	2.0356	134714923	ZMEFPRRKVCVENF-QFXBJFAPSA-N	CC1=CC2=C(C(=CC(=C2C=C1)O)C)OC3C(C(C(C(O3)CO)O)O)O	1.4			Organic oxygen compounds	Organooxygen compounds	Carbohydrates and carbohydrate conjugates	626.2394 306053.0625|59.0140 113171.7031|668.2407 67562.8047|402.1808 61486.1367|134.0621 60103.5664	1.56727e+06
8.78_240.9952m/z	Thiram	C6H12N2S4	8.78182	240.996	240.996	83.31	pos	[M+H]+	-3.66103	5455	KUAZQDVKQLNFPE-UHFFFAOYSA-N	CN(C)C(=S)SSC(=S)N(C)C	1.7	C11160	HMDB0259039				88.0218 928402.3125|119.9935 498586.6563|158.9724 104314.1563|135.9572 45803.3984|88.0346 39785.9727	82909.7
7.15_371.1140m/z	Moracin P	C19H18O5	7.15155	371.114	371.113	83.3	neg	M+HCOO	2.83665	25208124	QFUCSEIKNTUPPA-GOSISDBHSA-N	CC1(C(CC2=C(O1)C=C3C(=C2)C=C(O3)C4=CC(=CC(=C4)O)O)O)C	3.3			Phenylpropanoids and polyketides	2-arylbenzofuran flavonoids		371.1219 198851.0313|69.0347 112717.1094|353.0993 108605.3281|185.0081 85217.0156|341.1036 62640.1445	365730
7.32_539.2299m/z	Leeaoside	C24H40O11	7.3159	539.23	539.226	83.3	neg	M+Cl	6.89176	101432441	WMOJOCZNFPTCBX-IGALCOENSA-N	CC1=CC(=O)CC(C1CCC(C)OC2C(C(C(C(O2)COC3C(C(C(O3)CO)O)O)O)O)O)(C)C	-1.2			Lipids and lipid-like molecules	Fatty Acyls	Fatty acyl glycosides	509.2196 77043.0078|521.2164 64167.3164|539.2116 47548.4922|264.7629 24961.3359|168.5727 21570.1270	91277.5
10.86_293.2124m/z	9-HOTrE	C18H30O3	10.8576	293.212	293.212	83.21	neg	[M-H]1-	0.601398	10447175	RIGGEAZDTKMXSI-CUHSZNQNSA-N	CCC=CCC=CC=CC(CCCCCCCC(=O)O)O	4.7			Lipids and lipid-like molecules	Fatty Acyls	Lineolic acids and derivatives	293.2122 1218975.2656|275.2021 231611.8025|223.1707 111650.7857|96.9601 106494.8571|195.1407 66941.3214	2.34018e+07
9.29_311.1867m/z	Aspermytin A	C16H26O3	9.28923	311.187	311.186	83.2	neg	M+HCOO	2.96138	9993091	RYBXJAJHOPCXHS-RDUHTLEXSA-N	CC1CCC2C(C1)C=CC(C2(C)C(=O)CCO)(C)O	2.5			Organic oxygen compounds	Organooxygen compounds	Carbonyl compounds	267.1967 3236480.7070|311.1855 2301881.5000|293.1754 1156459.1250|275.1665 252171.5000|249.1850 150008.5625	3.10363e+06
6.55_391.1766m/z	8alpha-Methacryloyloxybalchanin	C19H24O5	6.54923	391.177	391.176	83.2	neg	M+CH3COO	2.65713	102004556	HMSQLCOJKRNFGH-QHJVRGJGSA-N	CC1=CCC(C2(C1C3C(C(C2)OC(=O)C(=C)C)C(=C)C(=O)O3)C)O	2.6			Lipids and lipid-like molecules	Prenol lipids	Terpene lactones	391.1739 564588.0000|376.1512 104943.0469|59.0138 101828.2969|361.1274 93521.7813|137.0249 91685.7031	205877
5.15_225.0408m/z	Aspirin	C9H8O4	5.14785	225.041	225.04	83.2	neg	M+HCOO	4.41125	2244	BSYNRYMUTXBXSQ-UHFFFAOYSA-N	CC(=O)OC1=CC=CC=C1C(=O)O	1.2	C01405	HMDB0001879	Benzenoids	Benzene and substituted derivatives	Benzoic acids and derivatives	181.0512 61476.1289|166.0282 36296.2422|225.0404 33985.3125|93.0338 29867.3926|59.0139 29297.8066	5016.64
4.65_515.1411m/z	Verproside	C22H26O13	4.64505	515.141	515.14	83.1	neg	M+H2O-H	2.07655	12000799	DBUOUVZMYWYRRI-YWEKDMGLSA-N	C1=COC(C2C1C(C3C2(O3)CO)OC(=O)C4=CC(=C(C=C4)O)O)OC5C(C(C(C(O5)CO)O)O)O	-1.7			Organic oxygen compounds	Organooxygen compounds	Carbohydrates and carbohydrate conjugates	515.1409 2182150.2500|191.0563 1883510.6250|135.0452 528290.4375|179.0350 512050.3438|93.0344 355848.0625	3.29595e+06
7.91_387.1429m/z	Antibiotic L 783277	C19H24O7	7.90908	387.143	387.141	83.1	pos	M+Na	3.96033	6918504	QXPNJMHRUZCEAP-OVOCMQAOSA-N	CC1CC=CC(=O)C(C(CCCC2=C(C(=CC(=C2)OC)O)C(=O)O1)O)O	2.5			Phenylpropanoids and polyketides	Macrolides and analogues	Zearalenones	137.0593 610938.3125|387.1432 418121.5938|181.0491 169671.8594|191.0697 158098.7344|151.0378 149862.4688	1.33494e+06
5.53_172.0982m/z	Bemegrid	C8H13NO2	5.53422	172.098	172.097	83.1	neg	M+H2O-H	5.52673	2310	ORRZGUBHBVWWOP-UHFFFAOYSA-N	CCC1(CC(=O)NC(=O)C1)C	0.7		HMDB0248936	Organoheterocyclic compounds	Piperidines	Piperidinones	130.0875 664479.5625|172.0990 210000.1563|128.0801 21937.8906|128.1078 18741.2402|78.6548 17869.6250	77978.8
1.74_127.0502m/z	Thymine	C5H6N2O2	1.73683	127.05	127.05	82.9	pos	M+H	-0.399565	1135	RWQNBRDOKXIBIV-UHFFFAOYSA-N	CC1=CNC(=O)NC1=O	-0.6	C00178	HMDB0000262	Organoheterocyclic compounds	Diazines	Pyrimidines and pyrimidine derivatives	127.0491 5843395.0000|110.0237 2048293.0840|84.0446 678284.4427|109.0414 499871.4479|127.0363 420703.1667	6.56038e+06
6.54_563.1751m/z	10-Hydroxyligstroside	C25H32O13	6.53782	563.175	563.173	82.9	pos	M+Na	2.96871	14756316	AHTRGGWSBFOEEG-HFLHEASMSA-N	COC(=O)C1=COC(C(=CCO)C1CC(=O)OCCC2=CC=C(C=C2)O)OC3C(C(C(C(O3)CO)O)O)O	-1.3			Lipids and lipid-like molecules	Prenol lipids	Terpene glycosides	192.0779 226407.3281|70.0658 75956.7422|191.0707 60186.6211|86.0968 58820.1445|132.0571 55445.2852	111275
4.92_144.0806m/z	2-Naphthylamine	C10H9N	4.92272	144.081	144.081	82.86	pos	[M+H]+	-0.856411	7057	JBIJLHTVPXGSAM-UHFFFAOYSA-N	C1=CC=C2C=C(C=CC2=C1)N	2.3	C02227	HMDB0041802				144.0762 638333.3750|100.0759 230727.8333|99.0443 208699.3542|89.0390 97992.6250|118.0644 90001.4401	1.36016e+06
2.61_387.0936m/z	6-O-(E)-Caffeoylglucopyranose	C15H18O9	2.61228	387.094	387.093	82.8	neg	M+HCOO	2.38554	10427456	JVVFTHAOTNXPOZ-SSLCBRODSA-N	C1=CC(=C(C=C1C=CC(=O)OCC2C(C(C(C(O2)O)O)O)O)O)O	-0.4			Phenylpropanoids and polyketides	Cinnamic acids and derivatives	Hydroxycinnamic acids and derivatives	93.0348 350204.9805|59.0139 322499.4805|343.1039 262044.6641|181.0506 249544.6406|71.0139 141315.0508	2.9975e+06
4.66_581.1733m/z	Teucardoside	C21H30O13	4.65655	581.173	581.171	82.8	neg	M+HCOOH+HCOO	3.19638	45783006	WDMQLCVSWBENIY-QZTRPTDZSA-N	CC1C(C(C(C(O1)OC23C=COC(C2C(=CC3=O)C)OC4C(C(C(C(O4)CO)O)O)O)O)O)O	-3.4			Lipids and lipid-like molecules	Prenol lipids	Terpene glycosides	581.1694 133407.5938|101.0240 28542.8770|57.8097 20466.1367	73388.2
7.54_287.0564m/z	Furomollugin	C14H10O4	7.53738	287.056	287.055	82.8	neg	M+HCOO	3.32062	10354359	AFMYCYWCHKTNNE-UHFFFAOYSA-N	COC(=O)C1=C(C2=CC=CC=C2C3=C1C=CO3)O	3.6			Organoheterocyclic compounds	Naphthofurans		211.0406 193760.4844|255.0306 83083.9766|167.0499 26778.4395|287.0470 24300.9707|243.0644 20770.9395	41181.6
1.10_119.0492m/z	()-Cleroindicin F	C8H10O3	1.09717	119.049	119.049	82.7	pos	M+H-2H2O	0.348794	10374646	HSGPAWIMHOPPDA-SFYZADRCSA-N	C1CO[C@H]2[C@@]1(C=CC(=O)C2)O	-0.7						91.0544 11562083.0000|119.0491 5545355.5000|65.0390 1118114.5000|75.4164 201402.5000|73.0842 179750.5156	622225
5.12_374.1437m/z	Gentiopicrin	C16H20O9	5.11767	374.144	374.145	82.7	pos	M+NH4	-2.30012	88708	DUAGQYUORDTXOR-GPQRQXLASA-N	C=CC1C(OC=C2C1=CCOC2=O)OC3C(C(C(C(O3)CO)O)O)O	-1.2	C09782		Organic oxygen compounds	Organooxygen compounds	Carbohydrates and carbohydrate conjugates	177.0540 1654086.1250|195.0646 1071884.8750|145.0281 672377.9375|85.0288 308868.6875|117.0338 194950.8750	594206
9.61_352.2471m/z	Vaginatin	C20H30O4	9.61283	352.247	352.248	82.6	pos	M+NH4	-3.29541	131751697	IVSKJBHOJBAMEK-PLZRYLHISA-N	CC=C(C)C(=O)OC1C=C(CCC2(C1(C(=O)CC2C(C)C)C)O)C	2.9		HMDB0035286	Lipids and lipid-like molecules	Prenol lipids	Sesquiterpenoids	352.2479 224211.4219|154.1223 108451.2813|172.1332 64723.5000|58.0657 41155.1719|275.1986 40039.6563	42542.6
4.79_135.0453m/z	2,6-Dimethylbenzoquinone	C8H8O2	4.7912	135.045	135.045	82.5	neg	M-H	1.24502	68241	SENUUPBBLQWHMF-UHFFFAOYSA-N	CC1=CC(=O)C=C(C1=O)C	1.2			Organic oxygen compounds	Organooxygen compounds	Carbonyl compounds	108.0219 130906.8594|135.0411 57091.4023|95.0139 17586.1699|73.6911 16337.0859	829670
3.70_431.1561m/z	13-O-Ethylpiptocarphol	C17H24O7	3.70185	431.156	431.155	82.4	neg	M+HCOOH+HCOO	2.35269	167995126	NQJAGJJBDQOCPP-XYOKQWHBSA-N	CCOCC1=C/2[C@H](C[C@@]([C@@]3(CC[C@@](O3)(/C=C2/OC1=O)C)O)(C)O)O	-1.1						431.1563 492003.4688|59.0139 137406.6250|71.0141 48601.4531|89.0244 43466.3359|115.0045 37283.0352	291620
10.68_315.2542m/z	Methyl hexadecanoate	C17H34O2	10.6827	315.254	315.253	82.4	neg	M+HCOO	2.16385	8181	FLIACVVOZYBSBS-UHFFFAOYSA-N	CCCCCCCCCCCCCCCC(=O)OC	7.9	C16995	HMDB0061859	Lipids and lipid-like molecules	Fatty Acyls	Fatty acid esters	315.2576 693364.5000|297.2472 64600.5234|313.2387 40784.1641|59.0143 33378.6797|113.0979 23577.3848	265966
8.02_329.0672m/z	Jaceosidin	C17H14O7	8.01638	329.067	329.067	82.3	neg	M-H	1.46927	5379096	GLAAQZFBFGEBPS-UHFFFAOYSA-N	COC1=C(C=CC(=C1)C2=CC(=O)C3=C(O2)C=C(C(=C3O)OC)O)O	1.7			Phenylpropanoids and polyketides	Flavonoids	O-methylated flavonoids	329.0741 161473.8125|211.1344 129644.3750|299.0200 120491.0781|229.1445 87541.3594|314.0417 76337.2266	183771
9.06_243.1603m/z	Cis-5-Dodecenoic Acid	C12H22O2	9.0603	243.16	243.16	82.3	neg	M+HCOO	2.9114	5312378	IJBFSOLHRKELLR-FPLPWBNLSA-N	CCCCCCC=CCCCC(=O)O	4		HMDB0000529	Lipids and lipid-like molecules	Fatty Acyls	Fatty acids and conjugates	243.1603 1287025.8750|225.1501 686499.5625|181.1603 392077.9375|135.0437 37112.0625|199.1579 22244.3203	168538
8.81_795.4555m/z	Eclalbasaponin I	C42H68O14	8.81288	795.456	795.454	82.2	neg	M-H	2.39395	10079039	ZKMRZIYTCZLEAV-VVJIWJAZSA-N	CC1(CCC2(C(C1)C3=CCC4C5(CCC(C(C5CCC4(C3(CC2O)C)C)(C)C)OC6C(C(C(C(O6)CO)O)O)O)C)C(=O)OC7C(C(C(C(O7)CO)O)O)O)C	3.5			Lipids and lipid-like molecules	Prenol lipids	Terpene glycosides	795.4548 1062609.6250|59.0138 191840.6875|71.0142 135139.5000|85.0292 98829.8125|75.0085 77765.1406	1.62009e+06
5.33_571.1437m/z	1,3-Di-O-caffeoylquinic aicd	C25H24O12	5.3317	571.144	571.143	82.2	pos	M+CH3OH+Na	1.76407										175.0385 3451939.2500|319.0803 907820.5000|571.1407 675960.6250|91.0551 235819.9531|70.0657 211252.7969	1.47119e+06
5.37_223.0597m/z	Sescandelin B	C11H10O5	5.36652	223.06	223.06	82.2	pos	M+H	-1.91885	71435035	SIGBMSMENCGPQO-UHFFFAOYSA-N	CC1=C(C2=C(C(=CC(=C2)O)O)C(=O)O1)CO	0.8			Phenylpropanoids and polyketides	Isocoumarins and derivatives		223.0596 1725610.6250|190.0254 402235.5313|208.0359 344369.6563|162.0304 262043.6094|163.0381 201783.9512	109447
4.93_614.2802m/z	[Leu5]-Enkephalin	C28H37N5O7	4.92935	614.28	614.283	82.2	neg	M+CH3COO	-4.39272	461776	URLZCHNOLZSCCA-VABKMULXSA-N	CC(C)CC(C(=O)O)NC(=O)C(CC1=CC=CC=C1)NC(=O)CNC(=O)CNC(=O)C(CC2=CC=C(C=C2)O)N	-2.3		HMDB0001045	Organic acids and derivatives	Carboxylic acids and derivatives	Amino acids, peptides, and analogues	614.2861 109337.0625|552.2416 84819.9141|408.1917 32553.6875|522.2281 25576.1660|152.4873 22378.7754	104873
10.77_391.2861m/z	Chenodeoxycholic acid	C24H40O4	10.7705	391.285	391.285	82.19	neg	[M-H]-	1.72364	10133	RUDATBOHQWOJDD-BSWAIDMHSA-N	CC(CCC(=O)O)C1CCC2C1(CCC3C2C(CC4C3(CCC(C4)O)C)O)C	4.9	C02528	HMDB0000518	Lipids and lipid-like molecules	Steroids and steroid derivatives	Bile acids, alcohols and derivatives	391.2823 175065.3438|391.0305 34047.5117|262.9702 25358.9512|59.9952 19406.5723	21186.3
4.87_773.2121m/z	Flavonol base + 4O, O-Hex-Hex, O-dHex	C33H40O21	4.87462	773.216	773.211	82.06	pos	[M+H]+	5.77275										303.0490 7609028.0000|465.1010 1762540.2500|85.0288 769793.8750|71.0497 560468.1250|229.0493 213808.9531	1.76255e+06
3.24_359.0985m/z	Benzoic acid + 1O, 2MeO, O-Hex	C15H20O10	3.23732	359.098	359.097	82	neg	[M-H]-	2.79165	14132345	CIYLTHWUJCCASO-UHFFFAOYSA-N		-0.8			Phenylpropanoids and polyketides	Tannins	Hydrolyzable tannins	197.0453 232013.0000|138.0325 107603.7910|182.0231 83564.8135|123.0093 63331.6250|153.0563 51149.5381	595950
9.14_289.1791m/z	13-Hydroxygermacrone	C15H22O2	9.13605	289.179	289.178	82	pos	M+CH3OH+Na	4.79951	46173921	OYONKNQJEXRUQZ-AMEYMCPOSA-N	CC1=CCC(=C(C)CO)C(=O)CC(=CCC1)C	2.2	C17491		Lipids and lipid-like molecules	Prenol lipids	Sesquiterpenoids	289.1795 167088.1406|271.1684 81317.2656|159.0805 57433.5195|91.0546 44705.0820|105.0701 41736.6133	65003.7
1.41_283.0685m/z	Xanthosine	C10H12N4O6	1.4086	283.068	283.068	82	neg	M-H	0.324744	64959	UBORTCNDUKBEOP-UUOKFMHZSA-N	C1=NC2=C(N1C3C(C(C(O3)CO)O)O)NC(=O)NC2=O	-2.4	C01762	HMDB0000299	Nucleosides, nucleotides, and analogues	Purine nucleosides		151.0250 431273.0625|283.0706 195424.1563|150.0431 63835.4297|108.0208 50570.9609|134.0208 18447.5313	19384.9
1.14_147.0301m/z	Monomethyl fumarate	C5H6O4	1.14218	147.03	147.029	81.9	neg	M+H2O-H	5.72803	5369209	NKHAVTQWNUWKEO-NSCUHMNNSA-N	COC(=O)C=CC(=O)O	0.4			Lipids and lipid-like molecules	Fatty Acyls	Fatty acid esters	87.0089 1880408.2500|147.0296 1538529.6250|85.0296 1238236.3750|115.0038 983387.0625|129.0192 631181.4375	1.04923e+06
7.17_538.1841m/z	Picrasidine T	C28H23N4O4+	7.17302	538.184	538.185	81.9	neg	M+CH3COO	-2.41935	13946337	UFGLDKPJSVKHMA-UHFFFAOYSA-O	COC1=CN=C(C2=C1C3=C(N2)C(=CC=C3)O)C4CCCC5=[N+]4C=C(C6=C5NC7=C6C=CC=C7O)OC	4.5			Alkaloids and derivatives	Harmala alkaloids		538.1882 270461.2500|506.1583 254271.0938|122.0613 201837.6406|283.1081 92485.9063|462.1654 38546.4492	260780
5.35_341.1397m/z	Isomagnolone	C18H18O3	5.35477	341.14	341.139	81.9	neg	M+CH3COO	2.75548	9993913	LVHHYWFCRQIOJG-UHFFFAOYSA-N	CCC(=O)C1=CC=C(C=C1)OC2=C(C=CC(=C2)CC=C)O	4.3			Benzenoids	Benzene and substituted derivatives	Diphenylethers	341.1426 821045.3750|311.0928 725027.5625|326.1171 480896.5938|283.0974 296310.2188|78.9594 96859.2813	175540
9.30_229.1447m/z	2-Hydroxy-1,8-cineole	C10H18O2	9.29585	229.145	229.144	81.9	neg	M+CH3COO	4.3843	102004626	YVCUGZBVCHODNB-HHCGNCNQSA-N	CC1(C2CCC(O1)(C(C2)O)C)C	1.2						229.1410 237103.5625|211.1335 23551.1738|101.4777 18117.7285|90.5334 17033.4258|50.0646 14854.3760	6230.13
8.06_240.0425n	Antrapurol	C14H8O4	8.05552	239.035	239.035	81.8	neg	M-H, M+H2O-H	0.928707	2950	QBPFLULOKWLNNW-UHFFFAOYSA-N	C1=CC2=C(C(=C1)O)C(=O)C3=C(C2=O)C=CC=C3O	3.2	C10312	HMDB0029752	Benzenoids	Anthracenes	Anthraquinones	239.0340 15667513.6500|211.0399 2684513.9273|195.0445 2359693.2570|167.0506 185583.6188|59.0141 155429.0750	1.10095e+07
5.55_478.2425n	Jasminoside N	C22H38O11	5.54852	523.24	523.239	81.8	neg	M-H, M+HCOO	2.26954	101505270	GOGLDSNWBWSTJG-KTSRQYQESA-N	CC(=CCCC(=CCOC1C(C(C(C(O1)COC2C(C(C(C(O2)CO)O)O)O)O)O)O)C)C	-0.8			Lipids and lipid-like molecules	Prenol lipids	Terpene glycosides	463.2197 303628.9219|59.0138 122759.0430|89.0247 101458.5234|71.0138 90606.8320|101.0251 52049.6465	4.86583e+06
6.17_175.0403m/z	5-Hydroxy-2-methylchromone	C10H8O3	6.16912	175.04	175.04	81.8	neg	M-H	1.51715	821390	WELXSIFHTDZTJK-UHFFFAOYSA-N	CC1=CC(=O)C2=C(C=CC=C2O1)O	2.1			Organoheterocyclic compounds	Benzopyrans	1-benzopyrans	175.0398 724229.0000|147.0453 61157.3516|133.0297 38913.0664|66.2970 16579.5391|52.8290 15889.7461	23167.1
4.63_251.0563m/z	5-hydroxy-7-methoxy-2-methyl-4H-chromen-4-one	C11H10O4	4.63298	251.056	251.055	81.7	neg	M+HCOO	3.30971	10189	SUTUBQHKZRNZRA-UHFFFAOYSA-N	CC1=CC(=O)C2=C(C=C(C=C2O1)OC)O	1.2	C20210	HMDB0036627	Organoheterocyclic compounds	Benzopyrans	1-benzopyrans	59.0140 905910.5625|251.0551 362495.5000|146.0376 335506.0938|179.0717 314343.4375|164.0484 256655.5000	363682
6.54_231.0300m/z	Isopsoralen	C11H6O3	6.54208	231.03	231.029	81.7	neg	M+HCOO	3.32877	10658	XDROKJSWHURZGO-UHFFFAOYSA-N	C1=CC2=C(C=CO2)C3=C1C=CC(=O)O3	2	C09060	HMDB0033930	Phenylpropanoids and polyketides	Coumarins and derivatives	Furanocoumarins	187.0405 135034.0313|75.0090 87954.8750|159.0442 55710.9570|171.1026 41867.5547|59.0143 27310.7949	18888.2
7.71_343.0826m/z	Robinetin trimethyl ether	C18H16O7	7.709	343.082	343.081	81.66	neg	[M-H]-	3.07625	6250403	NJNGYVOYOVPWBB-UHFFFAOYSA-N	COC1=CC(=CC(=C1OC)OC)C2=C(C(=O)C3=C(O2)C=C(C=C3)O)O	2.6			Phenylpropanoids and polyketides	Flavonoids	Flavones	343.0804 164802.2500|171.1027 53826.9609|299.0604 41598.3438|255.0280 37785.0859|283.0242 32228.7363	45254.4
7.29_703.3688m/z	Diacetoxy-4-gingerdiol	C19H28O6	7.29445	703.369	703.37	81.6	neg	2M-H	-1.55789	5318274	AUBPDZJRJKZQEX-UHFFFAOYSA-N	CCCC(CC(CCC1=CC(=C(C=C1)O)OC)OC(=O)C)OC(=O)C	3		HMDB0039132	Benzenoids	Phenols	Methoxyphenols	703.3702 934137.5000|170.0939 310758.5938|673.3630 177340.1875|115.0525 97833.9688|164.0726 77387.7344	1.20259e+06
6.55_355.1191m/z	Tuberosin	C20H18O5	6.54923	355.119	355.118	81.6	neg	M+H2O-H	2.91298	5318770	ZBTYHECJEINCMD-QUCCMNQESA-N	CC1(C=CC2=CC3=C(C=C2O1)OC4C3(COC5=C4C=CC(=C5)O)O)C	2.5		HMDB0302987	Phenylpropanoids and polyketides	Isoflavonoids	Furanoisoflavonoids	355.1189 230853.7656|295.0614 166993.5000|267.0681 130235.3359|85.0295 102739.1563|325.1115 92968.0234	82471.9
10.81_277.1810m/z	Longiferone B	C15H22O	10.8118	277.181	277.18	81.5	neg	M+CH3COO	2.98515	125181476	APMZPJSZMOWSFA-YDHLFZDLSA-N	CC1=CCC2(CCC(C2CC1=O)C(=C)C)C	4.2			Lipids and lipid-like molecules	Prenol lipids	Sesquiterpenoids	277.1799 435072.0625|59.0138 154901.1094|205.1602 39793.7969|130.9223 17642.1211	73001.1
6.70_362.1734n	Eupalinolide K	C20H26O6	6.70045	361.166	361.166	81.4	neg	M-H, M+CH3COO, M+Cl	1.23183	77985613	APOGLVUGPAVNAP-UHFFFAOYSA-N	CC1=CCC(C(=CC2C(C(C1)OC(=O)C(=CCO)C)C(=C)C(=O)O2)C)O	1.3			Lipids and lipid-like molecules	Prenol lipids	Terpene lactones	361.1647 160723.0781|75.0088 47025.2266|59.0137 42291.3555|165.0576 32622.8926|61.9882 26166.4961	3.38039e+06
7.62_271.0595m/z	Aloe-emodin	C15H10O5	7.61873	271.06	271.061	81.33	pos	[M+H]+	-1.9718	10207	YDQWDHRMZQUTBA-UHFFFAOYSA-N	C1=CC2=C(C(=C1)O)C(=O)C3=C(C2=O)C=C(C=C3O)CO	1.8	C10294	HMDB0030829	Benzenoids	Anthracenes	Anthraquinones	271.0591 25407466.0000|215.0328 5570682.0000|187.0388 2136252.2500|159.0436 1473828.8750|83.0132 896614.0625	2.1108e+06
6.81_404.1464n	Nitidanin	C21H24O8	6.81467	387.143	387.144	81.3	pos	M+H-H2O, M+H	-1.89561	85162038	AZTAGXIJLPKJOR-UHFFFAOYSA-N	COC1=CC(=CC2=C1OC(C(O2)C3=CC(=C(C(=C3)OC)O)OC)CO)C=CCO	1.9			Organoheterocyclic compounds	Benzodioxanes	Phenylbenzodioxanes	137.0595 847225.2188|387.1421 505678.7500|167.0702 290555.1953|181.0491 252252.4766|151.0377 138505.9141	3.76438e+06
4.76_589.1541m/z	Apigenin 6,8-di-C-alpha-L-arabinopyranoside	C25H26O13	4.758	589.154	589.153	81.2	pos	M+CH3OH+Na	1.3753	21576179	LDVNKZYMYPZDAI-LTZKYNCBSA-N	C1C(C(C(C(O1)C2=C(C(=C3C(=C2O)C(=O)C=C(O3)C4=CC=C(C=C4)O)C5C(C(C(CO5)O)O)O)O)O)O)O	-2.1			Phenylpropanoids and polyketides	Flavonoids	Flavonoid glycosides	175.0384 12148295.0000|91.0544 608264.4375|131.0487 488176.3750|147.0438 326794.1563|119.0490 272049.0000	3.18506e+06
10.70_520.3389m/z	LPC 18:2	C26H50NO7P	10.6992	520.34	520.34	81.2	pos	[M+H]+	0.498975	11005824	SPJFYYJXNPEZDW-FTJOPAKQSA-N	CCCCCC=CCC=CCCCCCCCC(=O)OCC(COP(=O)([O-])OCC[N+](C)(C)C)O	5	C04100	HMDB0010386	Lipids and lipid-like molecules	Glycerophospholipids	Glycerophosphocholines	184.0728 3168743.5000|86.0968 828907.7500|124.9995 603711.3125|520.3403 177664.2656|60.0813 177235.9844	939390
6.44_345.1558m/z	Betuloside	C16H24O7	6.44137	345.156	345.155	81.1	neg	M+H2O-H	2.63556	442538	KLLYDTMVSVIJEH-YYMOATHLSA-N	CC(CCC1=CC=C(C=C1)O)OC2C(C(C(C(O2)CO)O)O)O	0.3	C09965		Lipids and lipid-like molecules	Fatty Acyls	Fatty acyl glycosides	345.1569 839679.0000|59.0139 330458.5000|183.1031 216249.4219|89.0249 117785.8984|71.0141 112045.3594	536208
5.97_377.1587m/z	5,6-Epoxypinolidoxin	C18H26O7	5.97063	377.159	377.157	81.1	pos	M+Na	4.69944	51136349	SHDFNLHXMKWTEL-QFXXITGJSA-N	CCCC1C(C(C2C(O2)CCC(C(=O)O1)OC(=O)C=CC=CC)O)O	1.9			Lipids and lipid-like molecules	Fatty Acyls	Fatty acid esters	151.0385 421434.0000|163.0748 417447.7188|107.0493 272378.2500|181.0858 244485.8125|137.0598 128518.3496	337455
7.70_355.0674m/z	(-)-Phaselic acid	C13H12O8	7.70187	355.067	355.066	81.1	neg	M+CH3COO	3.09721	92299542	PMKQSEYPLQIEAY-XCRNYIDWSA-N	C1=CC(=C(C=C1C=CC(=O)OC(CC(=O)O)C(=O)O)O)O	0.6			Phenylpropanoids and polyketides	Cinnamic acids and derivatives	Hydroxycinnamic acids and derivatives	85.0290 49374.7344|175.0411 36680.8477|156.0145 19852.6270	12160.9
6.21_236.1773n	5-hydroxyculmorin	C15H26O3	6.20525	237.184	237.185	81.09	pos	[M-H2O+H]+	-1.50633	139585563	XFKGEQRMYJCXFK-OFTJPINFSA-N	C1=CC(=C(C=C1O)O)C2=C(C(=O)C3=C(C=C(C=C3O2)O)O)O	1.8			Lipids and lipid-like molecules	Prenol lipids	Monoterpenoids	133.1005 142881.5313|237.1906 129190.5781|81.0705 118635.2969|55.0549 117776.0078|83.0493 114241.3281	194056
1.10_245.0764m/z	Uridine	C9H12N2O6	1.09717	245.077	245.077	81.04	pos	[M+H]+	-1.59325	6029	DRTQHJPVMGBUCF-XVFCMESISA-N	C1=CN(C(=O)NC1=O)C2C(C(C(O2)CO)O)O	-2	C00299	HMDB0000296	Nucleosides, nucleotides, and analogues	Pyrimidine nucleosides		113.0346 1031116.2500|86.0966 218160.9219|70.0658 141880.8281|84.0810 119554.0859|84.0449 89782.9141	1.03057e+06
7.04_495.1668m/z	Virenomycin M	C27H28O9	7.03667	495.167	495.166	81	neg	M-H	1.40098	174343	BJPYMDSMDBCKEP-UHFFFAOYSA-N	CC1C(C(C(C(O1)C2=C3C(=C(C=C2)O)C(=CC4=C3OC(=O)C5=C4C(=CC(=C5)C)OC)OC)O)(C)O)O	2.5			Organic oxygen compounds	Organooxygen compounds	Carbohydrates and carbohydrate conjugates	75.0088 157833.4375|447.1434 107036.5313|465.1572 57340.2422|216.5499 39004.1094|417.0944 30704.0215	207707
4.92_243.1716m/z	Isoleucylisoleucine	C12H24N2O3	4.92243	243.172	243.171	80.97	neg	[M-H]-	3.28429	13879965	BCVIOZZGJNOEQS-UHFFFAOYSA-N		-1.8		HMDB0028910	Organic acids and derivatives	Carboxylic acids and derivatives	Amino acids, peptides, and analogues	243.1716 736338.1875|130.0872 207707.1406|199.1812 123893.8750|59.0138 55057.8008|129.1037 27237.4238	82591.5
9.96_249.1496m/z	Gemfibrozil	C15H22O3	9.96128	249.15	249.15	80.97	neg	[M-H]-	0.0444091	3463	HEMJJKBWTPKOJG-UHFFFAOYSA-N	CC1=CC(=C(C=C1)C)OCCCC(C)(C)C(=O)O	3.8	C07020	HMDB0015371				249.1452 105531.3047|231.1365 28387.7949|248.9714 21800.4492|170.9153 16456.8203|62.1377 15934.1416	22094.4
7.22_669.3845m/z	Neochlorogenin 6-O-alpha-D-quinovopyranoside	C33H54O8	7.22308	669.385	669.385	80.9	neg	M+HCOOH+HCOO	-0.798322										669.3867 1339790.5000|240.1731 226137.7500|130.0872 221241.9531|639.3806 188300.3750|143.1190 153379.7813	1.18063e+06
6.54_431.1931m/z	Macarangioside D	C19H30O8	6.54208	431.193	431.192	80.9	neg	M+HCOO	3.41321	101412231	AURHKHAKYLTFJN-DSFNCLLUSA-N	CC(C=CC1C(=CC(=O)CC1(C)C)CO)OC2C(C(C(C(O2)CO)O)O)O	-1.2			Lipids and lipid-like molecules	Fatty Acyls	Fatty acyl glycosides	59.0139 639004.0625|431.2008 418425.3438|251.1293 294234.5313|89.0262 124574.5391|71.0141 115471.9844	611708
5.31_148.0754m/z	3-Hydroxy-2-phenyl-propanamide	C9H11NO2	5.31072	148.075	148.076	80.8	pos	M+H-H2O	-1.58876	228404	JJCZGVLYNIVKKD-UHFFFAOYSA-N	C1=CC=C(C=C1)C(CO)C(=O)N	0.1			Benzenoids	Benzene and substituted derivatives	Phenylacetamides	148.0760 1072490.6250|148.0482 1061662.1250|120.0526 923672.4375|92.0579 763306.3750|91.0545 221123.5000	17954.9
0.80_296.0655m/z	Choline glycerophosphate	C8H20NO6P	0.795117	296.065	296.066	80.7	pos	M+K	-1.88302	71920	SUHOQUVVVLNYQR-QMMMGPOBSA-N	C[N+](C)(C)CCOP(=O)([O-])OCC(CO)O	-2.3						104.1071 5330626.0000|296.0655 4315592.0000|236.9920 1977310.0000|86.0967 1214180.8750|60.0814 154849.4531	4.12806e+06
1.09_137.0456m/z	Hypoxanthine	C5H4N4O	1.09017	137.046	137.046	80.7	pos	M+H	-1.60489	135398638	FDGQSTZJBFJUBT-UHFFFAOYSA-N	C1=NC2=C(N1)C(=O)NC=N2	-0.5	C00262	HMDB0000157	Organoheterocyclic compounds	Imidazopyrimidines	Purines and purine derivatives	137.0461 30953186.7188|119.0345 2610389.5625|110.0349 1824254.0000|92.0577 1555085.3750|94.0404 1400263.3359	806908
5.95_447.1280m/z	3'-MethoxyPuerarin	C22H22O10	5.94975	447.128	447.129	80.7	pos	M+H	-1.38874	5319485	HQQUZVFMUSCUJS-PGPONNFDSA-N	COC1=C(C=CC(=C1)C2=COC3=C(C2=O)C=CC(=C3[C@H]4[C@@H]([C@H]([C@@H]([C@H](O4)CO)O)O)O)O)O	0			Phenylpropanoids and polyketides	Isoflavonoids	Isoflavonoid C-glycosides	297.0753 977214.0000|327.0856 408636.0000|351.0847 328111.7813|323.0900 242468.4375|381.0941 217870.5156	593121
6.48_561.1622m/z	Formononetin, 7-O-[-D-Apiofuranosyl-(16)--D-glu	C27H30O13	6.47698	561.162	561.161	80.6	neg	M-H	1.45755										191.0566 437421.3750|173.0457 264274.0000|369.0974 140052.1719|93.0343 122654.7266|561.1666 112360.1172	924231
7.67_358.1410n	Flavanone base + 3O, 1Prenyl	C20H20O5	7.6739	341.138	341.139	80.56	pos	[M+H]+	-1.81544	509245	LPEPZZAVFJPLNZ-UHFFFAOYSA-N	CC(=CCC1=C2C(=C(C=C1O)O)C(=O)CC(O2)C3=CC=C(C=C3)O)C	4.3		HMDB0247465	Phenylpropanoids and polyketides	Flavonoids	Flavans	341.1379 340671.8750|137.0593 247393.7188|291.1032 155246.2344|323.1264 131215.1094|309.1148 111139.2188	1.94341e+06
10.16_315.0856m/z	Aflatoxin B2	C17H14O6	10.1587	315.086	315.087	80.56	pos	[M+H]+	-2.23852	2724360	WWSYXEZEXMQWHT-WNWIJWBNSA-N	COC1=C2C3=C(C(=O)CC3)C(=O)OC2=C4C5CCOC5OC4=C1	1.3	C16753		Phenylpropanoids and polyketides	Coumarins and derivatives	Furanocoumarins	315.0853 1764994.5000|282.0514 757845.0000|226.0622 526908.6250|254.0562 245046.3086|198.0667 195191.7813	596103
7.09_823.3968m/z	Elaterinide	C38H54O13	7.09167	823.397	823.4	80.5	pos	M+2CH3CN+Na	-3.48701	5901827	QKEJRKXVLGOJMB-OUKQBFOZSA-N	CC(=O)OC(C)(C)C=CC(=O)C(C)(C1C(CC2(C1(CC(=O)C3(C2CC=C4C3C=C(C(=O)C4(C)C)OC5C(C(C(C(O5)CO)O)O)O)C)C)C)O)O	1.4		HMDB0035893	Lipids and lipid-like molecules	Steroids and steroid derivatives	Steroidal glycosides	120.0804 251825.1875|136.0761 196525.6699|110.0714 139320.2813|70.0653 50715.8086|86.0964 43309.8750	5.38507e+06
6.40_451.0887m/z	Lancerin	C19H18O10	6.3978	451.089	451.088	80.5	neg	M+HCOO	2.42642	5281645	JUZGXATTXYZBGK-HBVDJMOISA-N	C1=CC2=C(C=C1O)C(=O)C3=C(O2)C(=C(C=C3O)O)C4C(C(C(C(O4)CO)O)O)O	0	C10075		Organoheterocyclic compounds	Benzopyrans	1-benzopyrans	407.0992 327085.4844|202.0274 304581.9844|75.0087 90315.9609|158.0372 34155.0195|159.0461 32831.2607	1.61971e+06
6.68_557.2404m/z	Dihydrotrichotetronine	C28H34O8	6.67848	557.24	557.238	80.5	neg	M+CH3COO	3.46048	54749169	KCPUSSJDCHTZSH-XQNOLLRPSA-N	CC=CCCC(=O)C1C(C2C(=C(C=CC=CC)O)C(=O)C1(C(=O)C2(C)O)C)C3(C(=C(C(=O)O3)C)O)C	2.8			Lipids and lipid-like molecules	Fatty Acyls	Fatty alcohol esters	509.2186 268862.2813|150.0322 162196.1406|165.0558 154669.8281|361.1656 150051.6406|557.2365 78159.9609	356189
6.66_401.1608m/z	Lariciresinol acetate	C22H26O7	6.65702	401.161	401.161	80.4	neg	M-H	0.493933	16745400	LVYMIYJFCKIBMR-UHFFFAOYSA-N	CC(=O)OCC1C(COC1C2=CC(=C(C=C2)O)OC)CC3=CC(=C(C=C3)O)OC	3			Lignans, neolignans and related compounds	Furanoid lignans	Tetrahydrofuran lignans	401.1702 103532.2109|59.0140 93504.0938|190.0628 50597.1172|341.1433 41728.8047|205.0879 35811.9336	410719
3.51_295.1283m/z	Aspartame	C14H18N2O5	3.514	295.129	295.13	80.36	pos	[M+H]+	-5.15522	134601	IAOZJIPTCAWIRG-QWRGUYRKSA-N	COC(=O)C(CC1=CC=CC=C1)NC(=O)C(CC(=O)O)N	-2.7	C11045	HMDB0001894	Organic acids and derivatives	Carboxylic acids and derivatives	Amino acids, peptides, and analogues	120.0809 679586.8438|84.0447 427437.4063|277.1179 404758.5313|166.0856 314660.7188|86.0968 272073.4688	1.31058e+06
1.74_121.0648m/z	Cleroindicin C	C8H12O3	1.74343	121.065	121.065	80.3	pos	M+H-2H2O	0.109517	25199269	ZCBQZDMJIVJQLX-SFYZADRCSA-N	C1CC2(CCOC2CC1=O)O	-0.7			Organoheterocyclic compounds	Benzofurans		104.0577 848281.3125|91.0546 272983.8564|93.0704 262628.7588|94.0736 182367.2813|121.0646 168328.1719	313740
10.87_294.1827n	[6]-Gingerol	C17H26O4	10.8667	295.19	295.191	80.26	pos	[M+H]+	-1.23241	442793	NLDDIKRKFXEWBK-AWEZNQCLSA-N	CCCCCC(CC(=O)CCC1=CC(=C(C=C1)O)OC)O	2.5	C10462		Benzenoids	Phenols	Methoxyphenols	137.0594 633460.7500|277.1767 475843.3750|81.0702 180950.5313|109.0654 83613.5938|249.1837 83258.5859	482754
4.83_214.1087m/z	3-hydroxy-C6-homoserine lactone	C10H17NO4	4.83413	214.108	214.107	80.22	neg	[M-H]-	5.21384	11579405	CRCIHGGZGGATGM-UHFFFAOYSA-N	CCCC(CC(=O)NC1CCOC1=O)O	0.7			Organic acids and derivatives	Carboxylic acids and derivatives	Amino acids, peptides, and analogues	142.1239 418254.8125|214.1087 318014.7500|168.1029 219660.8125|170.1189 211585.2031|72.0429 108017.4922	96680.1
4.97_166.0861m/z	L-Phenylalanine	C9H11NO2	4.97155	166.086	166.086	80.21	pos	[M+H]+	-0.984163	6140	COLNVLDHVKWLRT-QMMMGPOBSA-N	C1=CC=C(C=C1)CC(C(=O)O)N	-1.5	C00079	HMDB0000159	Organic acids and derivatives	Carboxylic acids and derivatives	Amino acids, peptides, and analogues	120.0807 1353064.6250|166.0862 226063.9375|166.0492 109553.6875|148.0453 90752.0000|142.9673 84414.4063	12046.7
6.64_373.1296m/z	3'-Methyl-4-O-methylhelichrysetin	C18H18O5	6.63558	373.13	373.129	80.2	neg	M+CH3COO	2.63829	124546631	OVJIHSNZSOFRQU-RMKNXTFCSA-N	CC1=C(C(=C(C=C1O)OC)C(=O)C=CC2=CC=C(C=C2)OC)O	3.8			Phenylpropanoids and polyketides	Linear 1,3-diarylpropanoids	Chalcones and dihydrochalcones	373.1303 1003349.3750|193.0508 453377.3750|178.0276 313577.7188|313.1090 299825.6563|108.0215 236960.1563	2.17668e+06
5.68_359.1352m/z	8-Epideoxyloganic acid	C16H24O9	5.67745	359.135	359.135	80.2	neg	M-H	1.19335	443332	DSXFHNSGLYXPNG-PKUPRILXSA-N	CC1CCC2C1C(OC=C2C(=O)O)OC3C(C(C(C(O3)CO)O)O)O	-0.4	C11649		Lipids and lipid-like molecules	Prenol lipids	Terpene glycosides	359.1394 189575.2344|197.0813 179479.3594|135.0822 121740.2656|59.0136 81716.7031|153.0922 79945.1719	356189
0.97_243.0622m/z	Pseudouridine	C9H12N2O6	0.97395	243.062	243.062	80.2	neg	[M-H]-	-0.243248	15047	PTJWIQPHWPFNBW-GBNDHIKLSA-N	C1=C(C(=O)NC(=O)N1)C2C(C(C(O2)CO)O)O	-2.8	C02067	HMDB0000767	Nucleosides, nucleotides, and analogues	Nucleoside and nucleotide analogues		243.0621 489955.8750|153.0308 417427.5000|127.0516 243731.6250|128.0358 166257.6875|71.0140 74014.5845	164010
3.10_318.1195m/z	2-Ethyl-3-methylmaleimide N-alpha-D-glucopyranoside	C13H19NO7	3.09507	318.119	318.119	80.2	neg	M+H2O-H	2.13896										138.0564 73691.3037|300.1113 44611.0820|180.0675 17330.8496|198.0776 15573.4941|154.0891 9898.5352	163110
7.04_405.2133m/z	Lauroside A	C19H32O8	7.04385	405.213	405.212	80.2	neg	M+H2O-H	2.19572	101367899	QFTPTUOKFIIFJH-UAGWJTNKSA-N	CC1CC(=O)CC(C1(C=CC(C)OC2C(C(C(C(O2)CO)O)O)O)O)(C)C	-0.7			Lipids and lipid-like molecules	Fatty Acyls	Fatty acyl glycosides	405.2109 445028.6563|59.0139 219074.9219|71.0140 98688.1406|89.0246 69945.9688|101.0246 32464.2305	86566.3
12.36_250.1450m/z	2,6-Di-tert-butyl-4-nitrophenol	C14H21NO3	12.3582	250.145	250.144	80.2	neg	[M-H]-	2.96224	69765	FCGKUUOTWLWJHE-UHFFFAOYSA-N		4.7			Benzenoids	Phenols	Nitrophenols	250.1449 636053.4375|207.9683 20744.4902|56.2079 16136.5674|85.9991 14559.7090	59407
6.20_303.0513m/z	Scutellarein	C15H10O6	6.19757	303.051	303.05	80.2	neg	M+H2O-H	3.09845	5281697	JVXZRQGOGOXCEC-UHFFFAOYSA-N	C1=CC(=CC=C1C2=CC(=O)C3=C(O2)C=C(C(=C3O)O)O)O	1.4	C10184		Phenylpropanoids and polyketides	Flavonoids	Flavones	285.0393 96263.2734|125.0251 66701.1250|216.5272 32717.0527|303.0558 31991.5293|177.0189 30437.9902	37489
7.34_209.0822m/z	(R,E)-Deca-2-ene-4,6-diyne-1,8-diol	C10H12O2	7.33737	209.082	209.081	80.2	neg	M+HCOO	4.55923	71307307	QFBMIOGKDCDLDH-BREXMAIKSA-N	CCC(C#CC#CC=CCO)O	0.9			Lipids and lipid-like molecules	Fatty Acyls	Fatty alcohols	194.0583 346845.1563|179.0350 275063.2188|209.0803 139467.7188|78.9592 97388.7109|151.0395 50614.1094	34489.4
4.50_223.0614m/z	Trinexapac	C11H12O5	4.49967	223.061	223.061	80.2	neg	[M-H]-	1.12024	14371531	DFFWZNDCNBOKDI-UHFFFAOYSA-N	C1CC1C(=C2C(=O)CC(CC2=O)C(=O)O)O	0.2			Organic acids and derivatives	Vinylogous acids		59.0140 221964.0625|136.0171 146635.2344|151.0394 106746.6641|179.0337 97044.4297|135.0449 79528.4063	23796.7
7.06_227.0716m/z	Resveratrol	C14H12O3	7.05817	227.071	227.071	80.2	neg	[M-H]-	1.14575	445154	LUKBXSAWLPMMSZ-OWOJBTEDSA-N	C1=CC(=CC=C1C=CC2=CC(=CC(=C2)O)O)O	3.1	C03582	HMDB0003747	Phenylpropanoids and polyketides	Stilbenes		209.1184 274963.9375|227.0720 204970.4063|136.0171 45998.6445|92.0270 44584.2539|95.0130 30709.7441	19814.7
8.79_235.0979m/z	Redoxcitrinin	C13H16O4	8.78577	235.098	235.097	80.2	neg	[M-H]-	4.2434	137628353	CBUOBMSAFIYYEJ-ZCFIWIBFSA-N	C[C@@H]1[C@H](OC=C2C1=C(C(=C(C2=O)C(=O)O)O)C)C	2.1			Lipids and lipid-like molecules	Prenol lipids	Monoterpenoids	59.0139 313785.2813|235.0959 128272.4063|220.0750 54246.9922|234.9781 24408.5762|133.7063 18429.1973	18772.6
8.05_221.0821m/z	2-Hydroxy-3-phenoxypropyl prop-2-enoate	C12H14O4	8.04635	221.082	221.082	80.11	neg	[M-H]-	0.894453	4443516	HHQAGBQXOWLTLL-UHFFFAOYSA-N	C=CC(=O)OCC(COC1=CC=CC=C1)O	1.8						178.0956 88172.2656|59.0138 77939.8555|123.0415 39475.4492|122.0376 31471.8398|90.7686 19870.4355	135530
7.96_273.0752m/z	Naringenin chalcone	C15H12O5	7.96452	273.075	273.076	80.1	pos	M+H	-2.16589	5280960	YQHMWTPYORBCMF-ZZXKWVIFSA-N	C1=CC(=CC=C1C=CC(=O)C2=C(C=C(C=C2O)O)O)O	2.8	C06561	HMDB0029631	Phenylpropanoids and polyketides	Linear 1,3-diarylpropanoids	Chalcones and dihydrochalcones	153.0184 305942.4688|148.0473 84893.2031|119.0493 57039.5176|147.0448 50875.4375|106.0648 30877.9219	433894
0.66_601.0284m/z	Uridine diphosphate glucose	C15H24N2O17P2	0.658967	601.028	601.024	79.9	neg	M+Cl	7.06251	8629	HSCJRCZFDFQWRP-JZMIEXBBSA-N	C1=CN(C(=O)NC1=O)C2C(C(C(O2)COP(=O)(O)OP(=O)(O)OC3C(C(C(C(O3)CO)O)O)O)O)O	-6.3	C00029	HMDB0000286	Nucleosides, nucleotides, and analogues	Pyrimidine nucleotides	Pyrimidine nucleotide sugars	59.0138 225212.7031|541.0067 221294.3281|301.0248 203986.4688|159.0150 173862.5156|217.0058 130453.5078	487226
4.92_595.1675m/z	Lanceolarin	C27H30O14	4.92243	595.167	595.166	79.9	neg	M+H2O-H	2.07618	5492234	VGKGODYADVWBQB-NRIIMPDMSA-N	COC1=CC=C(C=C1)C2=COC3=CC(=CC(=C3C2=O)O)OC4C(C(C(C(O4)COC5C(C(CO5)(CO)O)O)O)O)O	-0.6			Phenylpropanoids and polyketides	Isoflavonoids	Isoflavonoid O-glycosides	595.1560 865117.2500|355.0830 242711.7656|385.0907 217359.2969|229.0143 162258.8750|475.1267 127835.8281	398864
8.51_371.1502m/z	4'-Prenyloxyresveratrol	C19H20O4	8.51152	371.15	371.149	79.9	neg	M+CH3COO	2.35285	5281724	FEHGVKWVMWWVQZ-SNAWJCMRSA-N	CC(=CCC1=C(C=C(C=C1O)C=CC2=C(C=C(C=C2)O)O)O)C	4.7	C10283	HMDB0035478	Phenylpropanoids and polyketides	Stilbenes		371.1505 358761.5625|281.0827 220454.4219|356.1263 132953.5469|341.1034 89213.5156|59.0137 49078.6914	117827
5.37_230.1036m/z	Otonecine	C9H15NO3	5.36908	230.104	230.103	79.9	neg	M+HCOO	4.05128	5281740	GRAGROPQORVALZ-VKWJFSHESA-N	CN1CCC(C(=O)C(=CC1)CO)O	-0.4	C10356		Organic nitrogen compounds	Organonitrogen compounds	Amines	130.0871 175253.8906|212.0928 45682.4961|168.1028 34353.5703|62.5984 17679.7969|99.0934 17556.1133	14224.2
6.30_479.1176m/z	Purifolinin	C22H22O12	6.30195	479.118	479.118	79.8	pos	M+H	-1.70995	38357473	PTUBUBVQXWVBPI-QJCKQCIOSA-N	CC1C(C(C(C(O1)OC2=C(OC3=C(C2=O)C(=CC(=C3O)OC)O)C4=CC(=C(C=C4)O)O)O)O)O	0.8			Phenylpropanoids and polyketides	Flavonoids	Flavonoid glycosides	317.0645 4080281.7500|302.0406 502208.2188|85.0288 368670.5313|153.0179 264125.7188|285.0380 174307.5000	7.47068e+06
0.97_96.0447m/z	L-Hydroxyprolin	C5H9NO3	0.968967	96.0447	96.0445	79.8	pos	M+H-2H2O	2.50153	825	PMMYEEVYMWASQN-UHFFFAOYSA-N	C1C(CNC1C(=O)O)O	-3.3			Organic acids and derivatives	Carboxylic acids and derivatives	Amino acids, peptides, and analogues	96.0445 17043072.0000|68.0500 518227.5313|78.0343 74884.0000|51.7836 34147.4609|55.0546 31739.8477	212187
6.43_554.2227m/z	Nortracheloside	C26H32O12	6.42628	554.223	554.223	79.8	pos	M+NH4	-0.922622	45482323	VXYKGOAXVHSLDD-PTHUBMCESA-N	COC1=C(C=CC(=C1)CC2COC(=O)C2(CC3=CC(=C(C=C3)OC4C(C(C(C(O4)CO)O)O)O)OC)O)O	0.7			Lignans, neolignans and related compounds	Lignan glycosides		182.0808 1165992.7500|164.0705 713201.2500|554.2226 215955.9063|392.1690 191636.6250|374.1578 123254.2422	166248
10.08_235.1688m/z	Procurcumenol	C15H22O2	10.0826	235.169	235.169	79.8	pos	M+H	-1.82642	189061	RHBOHEXDGUVIIY-WHOFXGATSA-N	CC1=CC(=O)C(=C(C)C)CC2C1CCC2(C)O	2.3			Lipids and lipid-like molecules	Prenol lipids	Sesquiterpenoids	235.1669 208499.9688|93.0701 110115.1016|79.0542 80465.0703|107.0860 76641.1016|121.1012 70365.7188	63794
9.76_305.1397m/z	Yuehgesin C	C17H22O5	9.76453	305.14	305.139	79.8	neg	M-H	0.735468	5319451	ZEJUDJOXRYEYKX-UHFFFAOYSA-N	CCOC(C)(C)C(CC1=C(C=CC2=C1OC(=O)C=C2)OC)O	2.4			Phenylpropanoids and polyketides	Coumarins and derivatives		305.1368 304181.6875|275.0921 213799.4375|290.1162 84069.7969|247.1001 43461.5742|191.1068 27985.4805	39452.8
8.26_255.0645m/z	Daidzein	C15H10O4	8.2632	255.065	255.063	79.73	pos	[M+H]+	7.39859	5281708	ZQSIJRDFPHDXIC-UHFFFAOYSA-N	C1=CC(=CC=C1C2=COC3=C(C2=O)C=CC(=C3)O)O	2.5	C10208	HMDB0003312	Phenylpropanoids and polyketides	Isoflavonoids	Isoflav-2-enes	255.0642 1394159.5000|199.0385 376389.6563|171.0438 117531.8516|143.0487 59737.6953|105.0331 47543.4375	37851
4.95_597.1441m/z	Quercetin 3-Sambubioside	C26H28O16	4.95057	597.144	597.145	79.7	pos	M+H	-1.54693	5487635	NKFZLEYLWAFYEH-CJNLAGEVSA-N	C1C(C(C(C(O1)OC2C(C(C(OC2OC3=C(OC4=CC(=CC(=C4C3=O)O)O)C5=CC(=C(C=C5)O)O)CO)O)O)O)O)O	-1.2	C12637		Phenylpropanoids and polyketides	Flavonoids	Flavonoid glycosides	303.0489 6537266.5000|465.1010 878811.8125|73.0289 503515.2500|229.0480 192124.6719|153.0168 152247.7969	2.49634e+06
6.18_191.0353m/z	Scopoletin	C10H8O4	6.17612	191.035	191.035	79.7	neg	M-H	1.4406	5280460	RODXRVNMMDRFIK-UHFFFAOYSA-N	COC1=C(C=C2C(=C1)C=CC(=O)O2)O	1.5	C01752	HMDB0034344	Phenylpropanoids and polyketides	Coumarins and derivatives	Hydroxycoumarins	176.0117 3245878.9271|111.0087 2682605.4987|87.0087 1189323.8854|85.0294 947567.9271|191.0263 651440.0833	1.80199e+06
5.80_359.1502m/z	Lariciresinol	C20H24O6	5.7985	359.15	359.15	79.7	neg	M-H	0.602739	332427	MHXCIKYXNYCMHY-AUSJPIAWSA-N	COC1=C(C=CC(=C1)CC2COC(C2CO)C3=CC(=C(C=C3)O)OC)O	2.4	C10646	HMDB0303941	Lignans, neolignans and related compounds	Furanoid lignans	Tetrahydrofuran lignans	329.1398 309973.5313|160.0533 95529.2500|359.1359 91357.9922|197.0833 88359.5703|175.0767 62940.0313	92286.9
6.72_433.1508m/z	Isobyakangelicin, 2'-O-Angeloyl	C22H24O8	6.72175	433.151	433.15	79.6	neg	M+H2O-H	2.35207	6441190	VTMREZQNDKWTII-SDQBBNPISA-N	CC=C(C)C(=O)OC(COC1=C2C=COC2=C(C3=C1C=CC(=O)O3)OC)C(C)(C)O	3.3			Phenylpropanoids and polyketides	Coumarins and derivatives	Furanocoumarins	433.1548 922344.3750|373.1312 241505.4063|403.1254 147793.2031|418.1304 97090.4766|358.1065 92513.5625	791516
10.32_302.3047m/z	Tetradecyldiethanolamine	C18H39NO2	10.3249	302.305	302.306	79.57	pos	[M+H]+	-2.2734	12942137	CPHJEACXPATRSU-UHFFFAOYSA-N	CCCCCCCCCCCCCCN(CCO)CCO	5.6			Organic nitrogen compounds	Organonitrogen compounds	Amines	302.3044 2119317.0000|88.0760 250170.2240|70.0656 174781.2109|106.0861 136380.7565|284.2941 114092.9010	2.35398e+06
5.28_179.0336m/z	Daphnetin	C9H6O4	5.2765	179.034	179.034	79.56	pos	[M+H]+	-1.32588	5280569	ATEFPOUAMCWAQS-UHFFFAOYSA-N	C1=CC(=C(C2=C1C=CC(=O)O2)O)O	1.2	C03093		Phenylpropanoids and polyketides	Coumarins and derivatives	Hydroxycoumarins	179.0342 2379695.5000|123.0441 581172.9375|151.0393 438385.1250|133.0280 428002.8750|147.0445 314474.7188	519814
7.60_259.1900m/z	dibutyladipate	C14H26O4	7.59773	259.19	259.191	79.53	pos	[M+H]+	-1.50462	7784	XTJFFFGAUHQWII-UHFFFAOYSA-N	CCCCOC(=O)CCCCC(=O)OCCCC	3.1	C14253	HMDB0251172	Lipids and lipid-like molecules	Fatty Acyls	Fatty acid esters	259.1937 145215.3281|97.0649 138584.0625|259.0861 114702.4531|69.0706 72345.3125|55.0550 58631.5000	120905
7.02_491.1565m/z	Eurostoside	C24H28O11	7.02237	491.157	491.156	79.5	neg	M-H	1.25322	49775362	DQTBTFHCLVMGBP-OABDOVGNSA-N	C1=COC(C2C1C(C=C2COC(=O)C=CC3=CC=C(C=C3)O)O)OC4C(C(C(C(O4)CO)O)O)O	-0.7			Lipids and lipid-like molecules	Prenol lipids	Terpene glycosides	59.0142 213633.1563|175.0402 211814.1250|131.0504 203794.9531|149.0611 192698.4844|91.0551 177074.5625	589778
5.39_331.1534m/z	Longilactone	C19H26O7	5.39407	331.153	331.154	79.4	pos	M+H-2H2O	-1.52986	45783039	KBBRVTNGCNCUCX-IRLOYWMGSA-N	CC1C(C(C2C3(C1C(=O)OC3C(C4C2(C(C(=O)C=C4C)O)C)O)C)O)O	-0.6			Lipids and lipid-like molecules	Prenol lipids	Terpene lactones	151.0749 548154.1250|137.0594 470112.0000|81.0702 441378.7500|287.1277 359550.1250|123.1169 322352.4688	3.44063e+06
7.10_341.1030m/z	Przewaquinone C	C18H16O4	7.10153	341.103	341.102	79.4	neg	M+HCOO	1.36294	56967683	JVRKHBLVECIWMZ-SFHVURJKSA-N	CC1=COC2=C1C(=O)C(=O)C3=C2C=CC4=C3CCCC4(C)O	2.2						311.0926 878991.7500|326.1179 561600.6250|283.0980 383855.2188|267.0652 185962.3594|297.1177 84544.0469	207488
5.97_327.1242m/z	Sonnerphenolic B	C18H18O3	5.96997	327.124	327.123	79.4	neg	M+HCOO	3.03482	78320565	GQCXCYCLJQYPDM-KXQLTZBTSA-N	COC1=C(C=C(C=C1)C=CC(C=C)C2=CC=C(C=C2)O)O	4.4			Lignans, neolignans and related compounds			327.1258 353395.7500|149.0247 346013.0000|312.0987 138583.9063|121.0298 111244.2813|164.0480 71129.2656	156667
7.12_443.1327m/z	Specioside B	C23H24O10	7.11968	443.133	443.134	79.4	pos	M+H-H2O	-2.05859	6442480	BFKUDGRBSUJNLA-LRYVSMNUSA-N	C1C(C(=CC(=O)OC2=C1C=CC(=C2)OC3C(C(C(C(O3)CO)O)O)O)C4=CC=C(C=C4)O)O	-0.4			Organic oxygen compounds	Organooxygen compounds	Carbohydrates and carbohydrate conjugates	311.0904 661380.1250|365.1020 281528.7188|337.1047 173925.0781|425.1239 155761.4844|407.1103 121879.9688	52954.8
10.50_327.2178m/z	FA 18:2+3O	C18H32O5	10.4951	327.217	327.216	79.34	neg	[M-H]-	3.02562										327.2083 34084.6484|171.1019 22350.2832|309.2029 21466.1270|105.4823 18658.6465|191.9139 18179.8496	61769.1
1.78_207.0649m/z	5,7-Dimethoxy-2H-chromen-2-one	C11H10O4	1.78482	207.065	207.065	79.31	pos	[M+H]+	-1.13822	2775	NXJCRELRQHZBQA-UHFFFAOYSA-N	COC1=CC2=C(C=CC(=O)O2)C(=C1)OC	1.9		HMDB0032952	Phenylpropanoids and polyketides	Coumarins and derivatives		120.0807 1881195.8750|147.0438 553348.1250|207.0664 434127.0313|166.0855 381935.5000|119.0491 262748.7813	123353
6.77_403.1401m/z	Rehmaneolignan A	C21H24O8	6.76518	403.14	403.14	79.3	neg	M-H	0.631272	154812510	IVDMSWPOHFCIHO-GAJFLVONSA-N	COC1=C(C=CC(=C1)C=CC(=O)OC)OC2=C(C=C(C=C2)C(C(CO)O)O)OC	1.5			Benzenoids	Benzene and substituted derivatives	Diphenylethers	403.1444 165025.7656|343.1225 41824.8984|373.1248 34894.1641|216.7980 19154.1016|80.0746 19131.8691	338963
5.88_463.0890m/z	Paederosidic acid	C18H24O12S	5.87687	463.089	463.092	79.2	neg	M-H	-5.51713	21592249	ICTKKPLVSHVNDV-FCVLBCLDSA-N	CSC(=O)OCC1=CC(C2C1C(OC=C2C(=O)O)OC3C(C(C(C(O3)CO)O)O)O)O	-2.3			Lipids and lipid-like molecules	Prenol lipids	Terpene glycosides	463.0898 1972377.0000|300.0280 1476235.3984|301.0355 1208347.8750|271.0251 630753.0469|151.0040 317682.3652	1.01124e+07
5.45_153.0195m/z	PATULIN	C7H6O4	5.44798	153.02	153.019	79.2	neg	M-H	1.20095	4696	ZRWPUFFVAOMMNM-UHFFFAOYSA-N	C1C=C2C(=CC(=O)O2)C(O1)O	-1	C16748	HMDB0034299	Organoheterocyclic compounds	Pyrans		153.0198 423181.5625|109.0296 403679.3232|135.0092 81446.6406|110.0328 60172.2617|65.0399 43218.1328	296542
4.92_344.1336m/z	N-Fructosyl tyrosine	C15H21NO8	4.92272	344.133	344.134	79.18	pos	[M+H]+	-1.16742	139292027	QLJKHQIODQKMNW-UHFFFAOYSA-N		-3.1			Organic acids and derivatives	Carboxylic acids and derivatives	Amino acids, peptides, and analogues	116.0707 1402341.3750|70.0656 587832.9375|86.0968 586812.5625|201.1230 554926.4375|147.0437 464636.2813	182505
1.39_189.1231m/z	Leucylglycine	C8H16N2O3	1.39428	189.123	189.123	79.16	pos	[M+H]+	-1.65304	97364	LESXFEZIFXFIQR-LURJTMIESA-N	CC(C)CC(C(=O)NCC(=O)O)N	-2.3						86.0967 2425836.0625|72.0813 442625.5156|69.0705 119642.7402|189.1252 103320.3281|118.0861 102855.0811	1.46258e+06
10.15_313.0721m/z	Aflatoxicol	C17H14O6	10.1519	313.072	313.072	79.1	neg	M-H	0.93649	104744	WYIWLDSPNDMZIT-IRWWLHRVSA-N	COC1=C2C3=C(C(CC3)O)C(=O)OC2=C4C5C=COC5OC4=C1	1.2			Phenylpropanoids and polyketides	Coumarins and derivatives	Furanocoumarins	284.0264 54741.0039|256.0330 35603.3984|299.0525 30886.1523|313.0678 28429.4238|283.0238 23145.1211	409536
5.88_551.2140m/z	Tinospinoside C	C27H36O12	5.87687	551.214	551.213	79.1	neg	M-H	1.10623	56951689	SFZVAPHHIUDDEI-BAXBFVPBSA-N	CC12CCC3(C(=O)OC(CC3(C1CC(C=C2C(=O)OC)OC4C(C(C(C(O4)CO)O)O)O)C)C5=COC=C5)O	0.2			Lipids and lipid-like molecules	Prenol lipids	Terpene glycosides	359.1499 329368.6250|190.0638 65760.0313|208.0748 57536.0938|59.0139 48343.6211|205.0880 47709.7188	292138
10.10_343.2473m/z	Sterebin A	C18H30O4	10.1035	343.247	343.248	79.1	pos	M+CH3OH+H	-2.02852	21681091	GUVJPXABQYFWPD-JOSLJWRDSA-N	CC(=O)C=CC1C2(CCCC(C2C(C(C1(C)O)O)O)(C)C)C	2.1			Lipids and lipid-like molecules	Prenol lipids	Sesquiterpenoids	343.2483 282972.4688|69.0702 89921.8750|287.2246 85278.9688|81.0709 74778.3906|95.0860 70328.6797	92316.1
7.87_173.0246m/z	Lawsone	C10H6O3	7.87272	173.025	173.024	79.1	neg	M-H	1.02966	6755	WVCHIGAIXREVNS-UHFFFAOYSA-N	C1=CC=C2C(=C1)C(=CC(=O)C2=O)O	0.9	C10368	HMDB0253997	Benzenoids	Naphthalenes	Naphthoquinones	173.0221 249701.3906|145.0298 170437.3281|85.0290 46457.0117|93.0343 43951.6602|111.0081 40894.0391	4111.31
8.69_385.2235m/z	O-Methyldihydrobotrydial	C18H30O5	8.69122	385.223	385.222	78.9	neg	M+CH3COO	2.62218	14157988	VAKKDCDTJWXIKK-ZBLLOSQXSA-N	CC1CC(C2C(CC3(C2(C1C(OC3)OC)O)C)(C)C)OC(=O)C	2.4			Organoheterocyclic compounds	Oxanes		267.1991 173087.5156|385.2207 144003.7969|293.1747 91112.9844|85.0292 33341.0352|217.4907 23062.1855	1.78749e+06
6.33_319.0831m/z	Pterocarpadiol B	C16H14O6	6.3259	319.083	319.082	78.9	neg	M+H2O-H	4.51249	72695421	KCZDVVIQRZQQQU-ARFHVFGLSA-N	COC1=CC2=C(C=C1)C3(COC4=CC(=O)C=CC4(C3O2)O)O	-0.3			Organoheterocyclic compounds	Coumarans		319.0759 155171.9375|304.0591 74964.7813|96.9596 67867.5859|257.0438 25730.0137|287.0555 20949.3789	31803.1
4.90_265.1543m/z	Cyclo(Phe-Val)	C14H18N2O2	4.90197	265.154	265.155	78.8	pos	M+H2O+H	-3.79883	139766	OQQPOHUVAQPSHJ-UHFFFAOYSA-N	CC(C)C1C(=O)NC(C(=O)N1)CC2=CC=CC=C2	2			Organic acids and derivatives	Carboxylic acids and derivatives	Amino acids, peptides, and analogues	72.0813 26807068.0000|120.0809 3124538.7500|166.0859 3087704.2500|55.0548 3042865.2891|265.1559 1932993.6250	3.67014e+06
5.40_237.0407m/z	Erythrocentauric acid	C10H8O4	5.40465	237.041	237.04	78.8	neg	M+HCOO	3.92218	118726453	VOPDFFBAKXNSRA-UHFFFAOYSA-N	C1COC(=O)C2=C1C(=CC=C2)C(=O)O	1.3			Benzenoids	Benzene and substituted derivatives	Benzoic acids and derivatives	134.0371 129781.6797|178.0278 84158.9922|237.0356 80432.9375|237.0416 72285.8125|149.0615 26810.3760	179296
5.38_475.1826m/z	Artesunate	C19H28O8	5.37622	475.183	475.181	78.8	neg	M+HCOOH+HCOO	2.88013	6917864	FIHJKUPKCHIPAT-AHIGJZGOSA-N	CC1CCC2C(C(OC3C24C1CCC(O3)(OO4)C)OC(=O)CCC(=O)O)C	2.5		HMDB0240267	Lipids and lipid-like molecules	Prenol lipids	Sesquiterpenoids	59.0138 222605.0313|147.0464 183336.6094|475.1801 78943.1953|71.0136 68829.8594|89.0241 64557.6641	46082.1
6.97_311.0927m/z	3-Hydroxymethylenetanshinquinone	C18H14O4	6.97237	311.093	311.092	78.8	neg	M+H2O-H	2.83895	92288941	RUJKJFRMCYQMLH-CYBMUJFWSA-N	CC1=COC2=C1C(=O)C(=O)C3=C2C=CC4=C3CCC(C4=C)O	2			Lipids and lipid-like molecules	Prenol lipids	Diterpenoids	311.0927 439547.8438|283.0982 140682.2344|238.0649 50748.6641|267.0658 31948.1133|266.0567 28868.6602	9348.74
9.28_211.0862m/z	Pyocyanin	C13H10N2O	9.27865	211.087	211.087	78.75	pos	[M+H]+	-1.66466	6817	YNCMLFHHXWETLD-UHFFFAOYSA-N	CN1C2=CC=CC=C2N=C3C1=CC=CC3=O	2	C01748	HMDB0256934	Organoheterocyclic compounds	Diazanaphthalenes	Benzodiazines	211.0848 1101153.7500|193.0754 187181.6563|169.0753 147149.7344|70.0652 37422.7031|67.0543 29036.5859	27395.4
7.52_519.2036m/z	Methoxyeugenol 4-O-rutinoside	C23H34O12	7.52305	519.204	519.208	78.7	neg	M+H2O-H	-8.13934	102384367	ALGDJCMDOIVQMZ-MAYVRUKNSA-N	CC1C(C(C(C(O1)OCC2C(C(C(C(O2)OC3=C(C=C(C=C3OC)CC=C)OC)O)O)O)O)O)O	-0.9			Organic oxygen compounds	Organooxygen compounds	Carbohydrates and carbohydrate conjugates	489.1911 731912.0625|519.1865 247650.5625|281.0840 171689.9531|223.0977 154837.8750|501.1946 114624.3906	333359
1.35_192.0420n	7,8-Dihydroxy-4-methylcoumarin	C10H8O4	1.35413	175.039	175.039	78.6	pos	M+H, M+H2O+H, M+H-H2O	-1.35229	5355836	NWQBYMPNIJXFNQ-UHFFFAOYSA-N	CC1=CC(=O)OC2=C1C=CC(=C2O)O	1.1			Phenylpropanoids and polyketides	Coumarins and derivatives	Hydroxycoumarins	175.0384 161612384.0000|91.0545 46755132.0000|147.0436 20687224.0000|119.0489 17982326.0000|131.0490 14913437.0000	2.69686e+07
0.85_533.1729m/z	2'-FUCOSYLLACTOSE	C18H32O15	0.84805	533.173	533.172	78.6	neg	M+HCOO	2.13563	170484	HWHQUWQCBPAQQH-BWRPKUOHSA-N	CC1C(C(C(C(O1)OC2C(C(C(OC2OC(C(CO)O)C(C(C=O)O)O)CO)O)O)O)O)O	-6.1		HMDB0002098	Organic oxygen compounds	Organooxygen compounds	Carbohydrates and carbohydrate conjugates	191.0564 8383319.5000|85.0296 526895.7500|93.0343 172124.5469|127.0398 132993.5469|87.0084 120318.9219	6.40774e+06
5.76_433.1476m/z	Forsythenside A	C22H26O10	5.75525	433.148	433.149	78.6	pos	M+H-H2O	-3.85246	11797786	KGHHLKGLDXFSCV-QNDFHXLGSA-N	C1=CC(=CC=C1CC(=O)OCC2C(C(C(C(O2)OCCC3(C=CC(=O)C=C3)O)O)O)O)O	-0.8			Organic oxygen compounds	Organooxygen compounds	Carbohydrates and carbohydrate conjugates	181.0492 1549400.5000|403.1383 1382740.2500|433.1450 533045.4375|221.0808 462875.4375|167.0696 333563.5000	1.63781e+06
0.85_666.2236n	MALTOTETRAOSE	C24H42O21	0.84805	683.226	683.225	78.6	neg	M+H2O-H, M+Cl	2.5711	439639	LUEWUZLMQUOBSB-AYQJAVFRSA-N	C(C1C(C(C(C(O1)OC2C(OC(C(C2O)O)OC3C(OC(C(C3O)O)OC4C(OC(C(C4O)O)O)CO)CO)CO)O)O)O)O	-9	C02052	HMDB0001296	Organic oxygen compounds	Organooxygen compounds	Carbohydrates and carbohydrate conjugates	665.2133 104717.8203|701.1833 83759.6328|383.1187 47206.5469|59.0141 37719.9219|89.0243 35657.1289	1.13765e+06
5.51_377.1610m/z	3,5-Dihydroxy-1-(3,4-dihydroxyphenyl)-7-(4-hydroxyphenyl)heptane	C19H24O5	5.50515	377.161	377.16	78.6	neg	M+HCOO	2.7992	22297431	XLTITIJKWVRJMS-UHFFFAOYSA-N		2.9			Phenylpropanoids and polyketides	Diarylheptanoids	Linear diarylheptanoids	377.1718 104911.9453|151.0405 98101.7969|136.0157 74297.0234|59.0137 61147.0000|180.0777 55774.3867	60482.9
8.35_213.1499m/z	(-)-borneol	C10H18O	8.34853	213.15	213.149	78.5	neg	M+CH3COO	5.13749	439568	DTGKSKDOIYIVQL-ZCUBBSJVSA-N	CC1(C2CCC1(C(C2)O)C)C	2.7	C01766;C01765		Lipids and lipid-like molecules	Prenol lipids	Monoterpenoids	213.1496 6226921.7083|183.1391 1284713.2344|195.1392 1063037.8542|211.1336 28300.4219|168.9116 23691.8229	3.15266e+06
6.10_577.1545m/z	Hydroxysafflor yellow A	C27H32O16	6.1018	577.154	577.155	78.3	pos	M+H-2H2O	-1.16281	91884958	IAVUBSCVWHLRGE-MFMRYLTCSA-N	C1=CC(=CC=C1C=CC(=C2C(=C(C(=O)C(C2=O)(C3C(C(C(C(O3)CO)O)O)O)O)C4C(C(C(C(O4)CO)O)O)O)O)O)O	-3.5			Organic oxygen compounds	Organooxygen compounds	Carbohydrates and carbohydrate conjugates	541.1337 366380.5938|295.0585 348987.9063|379.0800 326591.1875|511.1212 301222.2188|307.0597 219015.5547	2.75318e+06
9.75_276.2078n	Stearidonic Acid	C18H28O2	9.75087	295.226	295.227	78.3	pos	M+H2O+H, M+Na	-4.13415	5312508	JIWBIWFOSCKQMA-LTKCOYKYSA-N	CCC=CCC=CCC=CCC=CCCCCC(=O)O	5.2	C16300	HMDB0006547	Lipids and lipid-like molecules	Fatty Acyls	Lineolic acids and derivatives	299.2000 1802181.1250|145.1008 1304361.3750|131.0841 91029.2891|169.0999 83756.2422|197.1323 76086.0000	2.0049e+06
5.81_229.1083m/z	1,8-Dihydroxy-p-menth-3-en-2-one	C10H16O3	5.81275	229.108	229.107	78.3	neg	M+HCOO	3.73818	60151497	QGCSRXXUIPOZJS-UHFFFAOYSA-N	CC1(CCC(=CC1=O)C(C)(C)O)O	-0.2			Lipids and lipid-like molecules	Prenol lipids	Monoterpenoids	229.1074 401831.1563|167.1082 301881.0625|139.1136 62363.7227|137.0975 52400.0000|149.0978 47923.5625	82495.1
10.32_294.2189n	13-Oxo-9E,11E-octadecadienoic acid	C18H30O3	10.3249	295.226	295.227	78.2	pos	M+H-H2O, M+H	-2.04447	5283012	JHXAZBBVQSRKJR-KDFHGORWSA-N	CCCCCC(=O)C=CC=CCCCCCCCC(=O)O	5.2	C14765		Lipids and lipid-like molecules	Fatty Acyls	Lineolic acids and derivatives	277.2160 616522.8125|93.0700 175843.1094|67.0550 127710.6797|81.0701 121604.4453|107.0858 117771.0625	1.49189e+06
5.58_534.2120n	Longifloroside A	C27H34O11	5.57712	551.215	551.213	78.2	neg	M+H2O-H, M+Cl	3.49233	91895361	XANQOACQMNIJQL-ZFNUXFBTSA-N	COC1=C(C=C(C=C1)C2C(C3=C(O2)C(=CC(=C3)C=CCOC4C(C(C(C(O4)CO)O)O)O)OC)CO)OC	0.6			Phenylpropanoids and polyketides	2-arylbenzofuran flavonoids		569.1634 43233.7773|123.0459 35277.7461|397.1417 30834.9824|195.0314 27973.7441|108.0236 26912.4805	158154
6.47_351.1220m/z	3,4-Dihydroxy-2-O-methylanigorufone	C20H14O4	6.47488	351.122	351.123	78.2	pos	M+CH3OH+H	-2.07835	125115445	SBGZHCKQMDLHHL-UHFFFAOYSA-N	COC1=CC2=CC=CC3=C2C(=C(C=C3)C4=CC(=C(C=C4)O)O)C1=O	4.3			Benzenoids	Naphthalenes	Phenylnaphthalenes	319.0957 644269.5625|351.1203 454667.0625|276.0773 135731.8906|273.0910 116536.6563|304.0703 109199.0469	102637
6.64_337.1085m/z	Isoflavone base + 3O, 1Prenyl	C20H18O5	6.64273	337.108	337.107	78.15	neg	[M-H]-	3.09777	5281814	KIMDVVKVNNSHGZ-UHFFFAOYSA-N	CC(=CCC1=C(C2=C(C=C1O)OC=C(C2=O)C3=CC=C(C=C3)O)O)C	4.6	C10542		Phenylpropanoids and polyketides	Isoflavonoids	Isoflavans	337.1089 995497.1250|307.0597 917939.5000|279.0670 669145.6875|322.0844 529951.2500|291.0666 327484.8438	521300
9.96_309.2074m/z	FA 18:3+2O	C18H30O4	9.96128	309.206	309.205	78.13	neg	[M-H]-	3.35269										309.2077 1027479.9844|197.1187 615198.4063|291.1965 369414.6309|111.0818 175057.9551|171.1033 166039.3301	1.01453e+07
1.32_314.0911m/z	5'-Methyl-Thioadenosine-sulfone	C11H15N5O4S	1.31962	314.091	314.092	78.1	pos	M+H	-2.06519										136.0614 30940174.0000|97.0286 12735326.0000|314.0902 6186434.5000|164.0561 2132004.7500|296.0804 1520944.6250	2.04425e+07
7.08_459.1301m/z	Anhydroicaritin	C21H20O6	7.0796	459.13	459.129	78.1	neg	M+HCOOH+HCOO	2.61421	14583584	PPCHTBBOSVKORE-UHFFFAOYSA-N	CC1(CCC2=C(O1)C=C(C3=C2OC(=C(C3=O)O)C4=CC=C(C=C4)OC)O)C	4.2			Phenylpropanoids and polyketides	Flavonoids	Flavones	459.1199 144179.9063|59.0140 132714.9375|281.0441 106104.1328|339.0879 103220.1406|307.0584 41232.6055	45611.6
1.50_149.0246m/z	2-Carboxybenzaldehyde	C8H6O3	1.49917	149.025	149.024	78.1	neg	M-H	1.20236	8406	DYNFCHNNOHNJFG-UHFFFAOYSA-N	C1=CC=C(C(=C1)C=O)C(=O)O	1	C03057		Benzenoids	Benzene and substituted derivatives	Benzoic acids and derivatives	149.0238 57010.5234|121.0295 35487.5703|71.3627 16757.2402|50.4723 15549.9277|51.7919 12803.1826	5726.74
1.47_501.0919m/z	Cadensin D	C25H22O9	1.4712	501.092	501.096	78	neg	M+Cl	-8.26001	190366	MIKIHCHUGBZLHD-DENIHFKCSA-N	COC1=CC(=CC(=C1O)OC)C2C(OC3=C4C(=CC(=C3O2)OC)C(=O)C5=CC=CC=C5O4)CO	3.1			Organoheterocyclic compounds	Benzodioxanes	Phenylbenzodioxanes	96.9598 416503.6875|78.9595 32356.5469|131.6839 20356.1270|215.4550 20210.4980|431.0996 19960.2285	270432
6.00_375.1436m/z	7-O-Methylaloeasinol	C20H26O9	5.9982	375.144	375.144	78	pos	M+H-2H2O	-0.535407	101602077	RNWHJIWNYIOZFG-BEDFBCNSSA-N	CC1=CC(=C(C2=C1C(=O)C=C(O2)CC(C)O)C3C(C(C(C(O3)CO)O)O)O)OC	-0.6			Organic oxygen compounds	Organooxygen compounds	Carbohydrates and carbohydrate conjugates	137.0597 312814.4688|357.1310 221687.2656|375.1360 183312.1875|73.0291 147885.0938|253.0863 135974.3906	231050
5.95_231.0649m/z	Neuchromenin	C13H12O5	5.94975	231.065	231.065	77.9	pos	M+H-H2O	-1.23394	10729197	SGTSJAOFFFAYJH-LURJTMIESA-N	CC1CC(=O)C2=C(O1)C3=CC(=C(C=C3OC2)O)O	0.9			Organoheterocyclic compounds	Benzopyrans	1-benzopyrans	171.0437 4384274.0000|217.0492 3249144.0000|143.0488 1841547.1250|199.0385 1757506.6250|231.0646 1342904.8750	489575
9.36_419.1116m/z	Kielcorin	C24H20O8	9.35757	419.112	419.112	77.9	pos	M+H-H2O	-2.17961	13834128	LRBDQYXCSFVISO-TZIWHRDSSA-N	COC1=C(C=CC(=C1)C2C(OC3=C4C(=CC(=C3O2)OC)C(=O)C5=CC=CC=C5O4)CO)O	3.2			Organoheterocyclic compounds	Benzodioxanes	Phenylbenzodioxanes	150.0677 309342.8750|149.0597 153766.7813|389.0998 152998.4844|135.0434 115824.2422|369.0721 92048.8750	266810
7.55_289.0721m/z	p-Hydroxy-5,6-dehydrokawain	C14H12O4	7.55165	289.072	289.071	77.9	neg	M+HCOO	3.28042	10243535	VWYHYOYHRIWSJU-QPJJXVBHSA-N	COC1=CC(=O)OC(=C1)C=CC2=CC=C(C=C2)O	2.4			Phenylpropanoids and polyketides	Kavalactones		289.0708 409860.8750|245.0814 328342.3438|230.0592 137245.3594|229.0506 44981.6289|215.9665 30092.3887	109196
12.00_297.2436m/z	(9Z,12R)-12-Hydroxyoctadec-9-enoic acid	C18H34O3	11.997	297.243	297.243	77.81	neg	[M-H]-	0.251959	643684	WBHHMMIMDMUBKC-QJWNTBNXSA-N	CCCCCCC(CC=CCCCCCCCC(=O)O)O	5.7	C08365		Lipids and lipid-like molecules	Fatty Acyls	Fatty acids and conjugates	297.2431 403127.3984|297.1536 398768.6328|183.0126 129612.3398|297.2083 31865.7969|253.0112 25561.0781	1.18335e+06
1.06_466.1912m/z	Orcinol gentiobioside	C19H28O12	1.0566	466.191	466.192	77.7	pos	M+NH4	-1.50806	10411370	XZPNBJLXZMBECP-SKYGPZSASA-N	CC1=CC(=CC(=C1)OC2C(C(C(C(O2)COC3C(C(C(C(O3)CO)O)O)O)O)O)O)O	-2.4			Organic oxygen compounds	Organooxygen compounds	Carbohydrates and carbohydrate conjugates	304.1381 2623938.5000|466.1913 1821538.5000|258.1388 278132.1563|71.0496 223899.6719|85.0287 209136.2188	724860
6.71_311.0565m/z	ANTHRAQUINONE-2-CARBOXYLIC ACID	C15H8O4	6.70757	311.056	311.055	77.7	neg	M+CH3COO	3.71161	67030	ASDLSKCKYGVMAI-UHFFFAOYSA-N	C1=CC=C2C(=C1)C(=O)C3=C(C2=O)C=C(C=C3)C(=O)O	3			Benzenoids	Anthracenes	Anthracenecarboxylic acids and derivatives	311.0585 66143.6563|237.0542 49055.4531|267.0718 42392.7695|265.0518 39749.1836|236.0518 27077.8750	39859.4
5.66_947.2483m/z	Kaempferol 3-(2-feruloylsophoroside) 7-glucoside	C43H48O24	5.66318	947.248	947.246	77.6	neg	M-H	2.09337	131752943	QHJVKUDIQWLPMG-YCRREMRBSA-N	COC1=C(C=CC(=C1)C=CC(=O)OC2C(C(C(OC2OC3C(C(C(OC3OC4=C(OC5=CC(=CC(=C5C4=O)O)OC6C(C(C(C(O6)CO)O)O)O)C7=CC=C(C=C7)O)CO)O)O)CO)O)O)O	-0.4		HMDB0040801	Phenylpropanoids and polyketides	Flavonoids	Flavonoid glycosides	609.1532 237318.3594|300.0260 143997.9023|271.0205 33703.0039|344.7123 27829.6836|72.0857 26235.6328	142088
5.96_231.0778m/z	Ethyl 5-oxo-1-phenyl-4,5-dihydro-1H-pyrazole-3-carboxylate	C12H12N2O3	5.96285	231.077	231.076	77.52	neg	[M-H]-	4.39055	66636	WBFXQKNQVZMOSQ-UHFFFAOYSA-N		1.6						231.0764 229671.0781|102.0199 67675.8828|231.0296 61950.9727|187.0872 29794.0234|116.0505 25027.4980	33138.4
6.26_221.1169m/z	1-(4-Hydroxy-2,2-dimethylchroman-6-yl)ethanone	C13H16O3	6.26067	221.117	221.117	77.5	pos	M+H	-1.3516	129887823	RNNQKZPVFGNIMY-NSHDSACASA-N	CC(=O)C1=CC2=C(C=C1)OC(CC2O)(C)C	1.5			Organoheterocyclic compounds	Benzopyrans	1-benzopyrans	178.0938 3115016.0000|177.0907 577008.6250|58.0657 461469.8438|119.0490 425883.3750|91.0546 356644.2813	1.92038e+06
2.80_475.1461m/z	Creoside III	C18H24O9	2.80352	475.146	475.145	77.5	neg	M+HCOOH+HCOO	2.51677	101843543	SJZVWMQXLNGSLZ-HEFLOINYSA-N	CC(=CCOC1C(C(C(C(O1)CO)O)O)O)COC(=O)C2=CC=C(C=C2)O	0.1			Lipids and lipid-like molecules	Fatty Acyls	Fatty acyl glycosides	475.1488 419976.7734|109.0232 54832.8164|167.0371 44555.0166|151.0415 18811.9414|109.0300 15478.5605	1.12738e+06
5.74_343.1535m/z	3alpha-Hydroxytanshinone IIA	C19H18O4	5.7413	343.154	343.154	77.5	pos	M+CH3OH+H	-1.59268	14610644	PTDUBPDLRWKSBQ-CYBMUJFWSA-N	CC1=COC2=C1C(=O)C(=O)C3=C2C=CC4=C3CCC(C4(C)C)O	3			Lipids and lipid-like molecules	Prenol lipids	Diterpenoids	343.1538 706878.9375|297.1053 343694.5313|70.0654 234879.6211|325.1436 232086.8281|161.0596 171824.2500	184050
13.01_245.2260m/z	Gossyplure	C18H32O2	13.0137	245.226	245.226	77.5	pos	M+H-2H2O	-1.34463	6520282	BXJHOKLLMOYSRQ-MVQNEBOGSA-N	CCCCC=CCCC=CCCCCCCOC(=O)C	6			Lipids and lipid-like molecules	Fatty Acyls	Fatty alcohol esters	245.2256 650572.0625|133.1014 129771.4063|81.0704 104794.6797|147.1167 99466.5156|91.0541 98225.7500	73597.8
7.19_547.1465m/z	Anthraquinone base + 1O, MeOH, O-Hex-Pen	C26H28O13	7.18733	547.146	547.146	77.45	neg	[M-H]-	1.46582	139291798	BMOUMJCDDOLCGR-UHFFFAOYSA-N	C1C(C(C(C(O1)OCC2C(C(C(C(O2)OCC3=C(C4=C(C=C3)C(=O)C5=CC=CC=C5C4=O)O)O)O)O)O)O)O	-1.5			Benzenoids	Anthracenes	Anthraquinones	253.0505 437767.3125|217.3316 36604.9766|225.0542 31254.6934|180.9651 27745.3223|344.3280 20468.1719	242248
6.41_273.0771m/z	5-Methoxy-2',3'-dehydromarmesin	C15H14O5	6.4121	273.077	273.077	77.4	neg	M-H	0.894825	621251	XCLWLMIHAUZKOM-UHFFFAOYSA-N	CC(C)(C1=CC2=C(O1)C=C3C(=C2OC)C=CC(=O)O3)O	2			Phenylpropanoids and polyketides	Coumarins and derivatives	Furanocoumarins	273.0772 2068209.8750|215.0352 633062.8125|59.0138 62523.6016|241.0514 49983.5703|214.9875 35632.5625	294893
9.41_269.0803m/z	Trichoclin	C16H14O5	9.41308	269.08	269.081	77.4	pos	M+H-H2O	-1.8052	10265978	SYEZZRGTJNNHEL-WMZJFQQLSA-N	CC(=CCOC1=C2C(=CC3=C1OC=C3)C=CC(=O)O2)CO	2.2			Phenylpropanoids and polyketides	Coumarins and derivatives	Furanocoumarins	269.0802 1047956.3750|254.0567 541955.1875|195.0799 257410.2344|223.0755 203612.7031|226.0617 112532.8906	184279
6.14_389.1611m/z	9-O-Ethyldeacetylorientalide	C21H26O7	6.14068	389.161	389.161	77.4	neg	M-H	1.35999	168013378	JSCXGQXFCTYXGO-PERGJJGGSA-N	CCOC1C(C2C(C=C(CCC=C1C=O)CO)OC(=O)C2=C)OC(=O)C(=C)C	1.2						389.1622 228025.4531|359.1153 103083.2891|59.0138 85003.2969|374.1304 80934.2344|150.0318 30916.7188	54977.7
3.45_351.0725m/z	4-Methylumbelliferyl glucuronide	C16H16O9	3.45438	351.072	351.071	77.37	neg	[M-H]-	2.72759	91553	ARQXEQLMMNGFDU-JHZZJYKESA-N	CC1=CC(=O)OC2=C1C=CC(=C2)OC3C(C(C(C(O3)C(=O)O)O)O)O	-0.5	C11584	HMDB0240464	Phenylpropanoids and polyketides	Coumarins and derivatives	Coumarin glycosides	133.0297 2231139.4000|177.0194 1093913.9250|105.0349 327686.9656|173.0459 306283.4625|351.0737 238779.5188	1.78504e+07
5.25_465.1858m/z	XYLOTRIOSE	C15H26O13	5.24885	465.186	465.181	77.3	pos	M+H2O+CH3OH+H	9.39234	10201852	JCSJTDYCNQHPRJ-FDVJSPBESA-N	C1C(C(C(C(O1)OC2COC(C(C2O)O)OC3COC(C(C3O)O)O)O)O)O	-5.6			Organic oxygen compounds	Organooxygen compounds	Carbohydrates and carbohydrate conjugates	465.1830 408149.7188|303.0514 302403.3438|86.0966 207487.2969|70.0658 197859.7500|447.1754 175288.1563	88991.8
7.89_215.1291m/z	Homononactinic acid	C11H20O4	7.89395	215.129	215.129	77.2	neg	M-H	0.82509	12310478	HTCUURQJNZBKIA-UHFFFAOYSA-N	CCC(CC1CCC(O1)C(C)C(=O)O)O	1.4			Organoheterocyclic compounds	Oxolanes		215.1290 1666007.1250|197.1187 967665.1250|153.1288 597644.8750|198.1222 93369.4531|154.1320 51303.7773	573873
8.06_463.2198m/z	Byzantionoside B	C19H32O7	8.06472	463.22	463.217	77.2	neg	M+HCOOH+HCOO	5.16195	14135395	NYLNHNDMNOPWAZ-ZLEFDVGRSA-N	CC1=CC(=O)CC(C1CCC(C)OC2C(C(C(C(O2)CO)O)O)O)(C)C	0.3			Lipids and lipid-like molecules	Fatty Acyls	Fatty acyl glycosides	463.2154 424404.4688|152.9957 123552.0313|59.0140 109315.4844|78.9595 85261.2266|249.0631 75565.1172	152189
7.77_287.1867m/z	Ascotrichic acid	C15H26O4	7.7733	287.187	287.186	77.2	neg	M+H2O-H	3.1844	155978818	ZPWDBKOJTSRRKI-UXBLZVDNSA-N	CC1C(CCC1(C)O)C(C)(CCC=C(C)C(=O)O)O	1.9			Lipids and lipid-like molecules	Prenol lipids	Sesquiterpenoids	287.1873 194343.2813|207.1755 43282.5234|269.1768 39661.2656|251.1647 36795.3633|172.5644 19800.0039	31446.1
7.14_297.1132m/z	Caffeic Acid 3-Methyl Phenethyl Ester	C18H18O4	7.13727	297.113	297.113	77.2	neg	M-H	0.0167834	5284444	CZQNYPBIOHVQQN-CSKARUKUSA-N	COC1=C(C=CC(=C1)C=CC(=O)OCCC2=CC=CC=C2)O	3.8			Phenylpropanoids and polyketides	Cinnamic acids and derivatives	Hydroxycinnamic acids and derivatives	297.1159 97821.1719|217.7977 26767.6484|160.0531 26605.3320|263.0749 25618.0020|152.9977 24709.4844	12736.6
10.66_595.2899m/z	Lysofungin	C27H49O12P	10.6613	595.29	595.289	77.1	neg	M-H	1.6673	45359145	SAHCQBPGXQFTRA-ZOEHVZSMSA-N	CCCCCC=CCC=CCCCCCCCC(=O)OCC(COP(=O)(O)OC1C(C(C(C(C1O)O)O)O)O)O	1.8			Lipids and lipid-like molecules	Glycerophospholipids	Glycerophosphoinositols	595.2888 404977.3490|279.2335 168554.4232|152.9964 129331.4909|78.9590 127938.9010|241.0117 66904.5228	1.62719e+06
9.46_425.2914m/z	Cholic Acid	C24H40O5	9.45633	425.291	425.29	77.1	neg	M+H2O-H	2.73935	221493	BHQCQFFYRZLCQQ-OELDTZBJSA-N	CC(CCC(=O)O)C1CCC2C1(C(CC3C2C(CC4C3(CCC(C4)O)C)O)O)C	3.6	C00695	HMDB0000619	Lipids and lipid-like molecules	Steroids and steroid derivatives	Bile acids, alcohols and derivatives	425.2920 630833.9375|211.1335 180402.6875|195.1393 110809.4609|183.1387 34000.9375|213.1494 32555.1758	265018
6.03_153.0544m/z	Isovanillin	C8H8O3	6.02608	153.054	153.055	77.1	pos	M+H	-1.26931	12127	JVTZFYYHCGSXJV-UHFFFAOYSA-N	COC1=C(C=C(C=C1)C=O)O	1			Benzenoids	Phenols	Methoxyphenols	93.0338 2287361.5000|125.0595 2093583.3750|111.0442 1654341.8750|65.0391 1199068.1250|153.0539 1113076.5000	242042
7.05_241.1084m/z	Loliolide	C11H16O3	7.05098	241.108	241.107	77	neg	M+HCOO	3.82022	100332	XEVQXKKKAVVSMW-WRWORJQWSA-N	CC1(CC(CC2(C1=CC(=O)O2)C)O)C	1		HMDB0302428	Benzofurans			241.1079 1147960.1250|197.1186 966484.8750|181.0719 70600.7109|179.1077 42153.3438|71.0500 41874.3945	383703
7.27_180.0668m/z	Danaidone	C8H9NO	7.27305	180.067	180.066	77	neg	M+HCOO	5.29697	3083931	ZWFLNXOPXJMZTJ-UHFFFAOYSA-N	CC1=C2C(=O)CCN2C=C1	0.8			Organoheterocyclic compounds	Pyrrolizines		136.0770 915985.5625|121.0539 92118.8516|180.0666 79852.7031|59.0141 61283.2168|108.0823 40755.5156	83320.7
5.38_207.0301m/z	Fraxetin	C10H8O5	5.37622	207.03	207.03	77	neg	M-H	1.12683	5273569	HAVWRBANWNTOJX-UHFFFAOYSA-N	COC1=C(C(=C2C(=C1)C=CC(=O)O2)O)O	1.2	C09265		Phenylpropanoids and polyketides	Coumarins and derivatives	Hydroxycoumarins	192.0076 138208.4063|59.0140 83462.3516|207.0305 69763.3047|163.0412 45800.1914|135.0460 41583.5391	15849.7
5.51_224.0682n	Mono-O-methylcurvulinic acid	C11H12O5	5.51253	225.075	225.076	76.9	pos	M+H, M+H2O+H, M+H-H2O	-1.23437	16745395	UYUOIPIOTPMHKV-UHFFFAOYSA-N	CC(=O)C1=C(C=C(C=C1O)OC)CC(=O)O	1.2			Organic oxygen compounds	Organooxygen compounds	Carbonyl compounds	151.0386 7657837.5000|165.0543 7614264.0000|95.0493 4083856.7500|123.0438 1525699.3750|193.0486 808490.8125	5.0246e+06
4.27_339.1200m/z	N-(1-Carboxy-2-phenylethyl)glutamine	C14H18N2O5	4.27113	339.12	339.119	76.9	neg	M+HCOO	2.43569	558649	XHHOHZPNYFQJKL-UHFFFAOYSA-N	C1=CC=C(C=C1)CC(C(=O)O)NC(=O)CCC(C(=O)O)N	-3			Organic acids and derivatives	Carboxylic acids and derivatives	Amino acids, peptides, and analogues	339.1194 155932.3906|295.1251 39196.7656|176.0727 27678.1172|59.0140 19158.4238|100.4201 18187.5430	306854
11.18_315.1950m/z	17-Hydroxyisolathyrol	C20H30O5	11.1849	315.195	315.195	76.9	pos	M+H-2H2O	-1.4164	171042469	XKXYJTIBKZGIPR-NQYATYSZSA-N	CC1CC2(C(C1O)C(C(=CCC3C(C3(C)C)C=C(C2=O)C)CO)O)O	1.2						187.1114 861547.5000|315.1942 753200.3750|199.1092 83010.4375|171.0807 81730.2031|213.1269 80932.6641	212671
5.60_329.1398m/z	Muricarpone B	C19H22O5	5.59902	329.14	329.139	76.9	neg	M-H	1.13886	11573476	UHRUXUCWHIGENP-UHFFFAOYSA-N	C1=CC(=C(C=C1CCCCC(=O)CCC2=CC(=C(C=C2)O)O)O)O	3.2			Phenylpropanoids and polyketides	Diarylheptanoids	Linear diarylheptanoids	329.1404 1131228.2500|160.0530 554621.5625|175.0764 371258.0625|159.0459 237118.1406|161.0610 210418.5000	201914
8.57_441.3720m/z	Kulinone	C30H48O2	8.57467	441.372	441.373	76.9	pos	M+H	-1.61275	44567124	YORJEFOAAXJWIS-QOXWJFHWSA-N	CC(CCC=C(C)C)C1C(CC2(C1(CCC3C2=CCC4C3(CCC(=O)C4(C)C)C)C)C)O	7.5			Lipids and lipid-like molecules	Prenol lipids	Triterpenoids	95.0858 194690.9375|441.3796 123587.9688|107.0855 102384.3125|81.0702 100295.5391|109.1014 95174.2031	128680
4.37_151.0403m/z	P-Anisic acid	C8H8O3	4.37153	151.04	151.04	76.9	neg	M-H	1.27555	7478	ZEYHEAKUIGZSGI-UHFFFAOYSA-N	COC1=CC=C(C=C1)C(=O)O	2	C02519	HMDB0001101	Benzenoids	Benzene and substituted derivatives	Benzoic acids and derivatives	59.0139 224149.8438|151.0387 215052.1094|136.0170 109631.5234|107.0506 109415.6563|123.0448 87759.8984	51171
1.14_219.0512m/z	Shikimic Acid	C7H10O5	1.14218	219.051	219.05	76.8	neg	M+HCOO	3.61703	8742	JXOHGGNKMLTUBP-HSUXUTPPSA-N	C1C(C(C(C=C1C(=O)O)O)O)O	-1.7	C00493	HMDB0003070	Organic oxygen compounds	Organooxygen compounds	Alcohols and polyols	219.0473 172296.1406|139.0394 90283.3047|87.0087 74565.1016|87.0453 46397.9883|131.0353 46054.9375	75966.2
5.33_339.1240m/z	Arylbenzofuran flavonoid base + 3O, 1MeO, 1Prenyl	C20H20O5	5.33333	339.123	339.122	76.71	neg	[M-H]-	2.30031	503731	CNPMAFLUEHEXRE-UHFFFAOYSA-N	CC(=CCC1=C(C2=C(C=C1O)OC(=C2)C3=C(C=C(C=C3)O)O)OC)C	4.8		HMDB0038755	Phenylpropanoids and polyketides	2-arylbenzofuran flavonoids		339.1256 731416.4375|309.0768 704229.4375|324.1020 436363.9063|281.0828 184473.7813|323.0980 87980.7188	287756
0.88_103.0636n	3-Aminobutanoic acid	C4H9NO2	0.87575	104.071	104.071	76.7	pos	M+H-H2O, M+H	3.01825	10932	OQEBBZSWEGYTPG-UHFFFAOYSA-N	CC(CC(=O)O)N	-3.1		HMDB0031654	Organic acids and derivatives	Carboxylic acids and derivatives	Amino acids, peptides, and analogues	60.0813 90366971.0078|87.0442 21914599.1055|58.0656 7872231.3125|69.0340 5262621.5000|86.0604 4061686.2500	9.72964e+06
8.79_369.2285m/z	Grayanotoxin II	C20H32O5	8.78577	369.228	369.228	76.7	neg	M+H2O-H	2.24435	14060930	KEOQZUCOGXIEQR-LXFHFZRZSA-N	CC1(C(CC2C1(C(CC34CC(C(C3O)CCC4C2=C)(C)O)O)O)O)C	0.3			Organic oxygen compounds	Organooxygen compounds	Alcohols and polyols	309.2058 54264.4102|369.2243 51136.7070|291.1927 36084.6836|59.0138 28562.7734|180.9556 21121.9336	134395
5.84_687.3546m/z	Periplocoside O	C36H56O10	5.8388	687.355	687.35	76.6	pos	M+K	6.37305	196729	OPDVJOHDZLWTNG-UHFFFAOYSA-N	CC1C=C(C(=O)C(O1)OC2CCC3(C4CCC5(C(C4CC=C3C2)CCC5(C(C)OC6CC(C(C(O6)C)O)OCOC)O)C)C)OC	4.3			Lipids and lipid-like molecules	Steroids and steroid derivatives	Steroidal glycosides	372.1757 681324.2500|86.0968 679257.3750|70.0657 429180.8438|102.0552 427158.5938|241.0815 213404.6563	690242
1.37_311.1229m/z	Glutamyltyrosine	C14H18N2O6	1.3673	311.124	311.127	76.51	pos	[M+H]+	-8.49792	515717	YSWHPLCDIMUKFE-QWRGUYRKSA-N	C1=CC(=CC=C1CC(C(=O)O)NC(=O)C(CCC(=O)O)N)O	-3.8		HMDB0028831	Organic acids and derivatives	Carboxylic acids and derivatives	Amino acids, peptides, and analogues	136.0760 450727.1875|84.0447 346944.2188|293.1121 324643.7813|247.1066 226025.7031|182.0803 216205.4531	108323
0.92_199.0380m/z	alpha-L-Rhamnopyranose	C6H12O5	0.9153	199.038	199.038	76.5	neg	M+Cl	0.684937	439710	SHZGCJCMOBCMKK-HGVZOGFYSA-N	CC1C(C(C(C(O1)O)O)O)O	-2.1	C02476		Organic oxygen compounds	Organooxygen compounds	Carbohydrates and carbohydrate conjugates	78.9593 297909.2188|125.0012 283199.7813|199.0379 250403.0156|171.0071 34734.3242|152.9965 32722.8105	20759.4
1.46_530.1301m/z	2''-Acetylastragalin	C23H22O12	1.45727	530.13	530.13	76.3	neg	M+CH3CN-H	0.58253	52952531	MWEQHAGXLGTSKL-OPCQMSRDSA-N	CC(=O)O[C@@H]1[C@H]([C@@H]([C@H](O[C@H]1OC2=C(OC3=CC(=CC(=C3C2=O)O)O)C4=CC=C(C=C4)O)CO)O)O	1.3						530.1260 226555.6875|110.0362 108948.4219|78.9589 90596.6538|419.0867 66970.3906|125.0357 56864.0859	61336.3
5.39_279.1699m/z	Phenylalanylisoleucine (isomer of 1328)	C15H22N2O3	5.39407	279.171	279.171	76.27	pos	[M+H]+	-1.73979	18218232	JWBLQDDHSDGEGR-UHFFFAOYSA-N		-1.3			Organic acids and derivatives	Carboxylic acids and derivatives	Amino acids, peptides, and analogues	120.0808 8787406.0000|279.1687 944410.8125|86.0968 718131.3125|149.0230 303143.0000|103.0544 285290.6875	3.45989e+06
7.33_585.2354m/z	Baccatin III	C31H38O11	7.3302	585.235	585.234	76.2	neg	M-H	2.21093	65366	OVMSOCFBDVBLFW-VHLOTGQHSA-N	CC1=C2C(C(=O)C3(C(CC4C(C3C(C(C2(C)C)(CC1O)O)OC(=O)C5=CC=CC=C5)(CO4)OC(=O)C)O)C)OC(=O)C	1.2	C11900		Lipids and lipid-like molecules	Prenol lipids	Diterpenoids	165.0560 477396.2813|150.0323 395245.7813|195.0664 394539.5625|359.1530 145303.9531|149.0246 67357.1094	565265
6.76_237.0407m/z	5,7-Dihydroxychromone	C9H6O4	6.75737	237.041	237.04	76.2	neg	M+CH3COO	4.59169	5281343	NYCXYKOXLNBYID-UHFFFAOYSA-N	C1=COC2=CC(=CC(=C2C1=O)O)O	1.4	C09001	HMDB0032950	Organoheterocyclic compounds	Benzopyrans	1-benzopyrans	177.0189 89954.9297|237.0439 50494.6445|133.0286 49969.3477|59.0137 42268.1016|216.6702 24782.6309	7247.36
8.93_239.0352m/z	1,2-Dihydroxy anthraquinone	C14H8O4	8.92548	239.035	239.035	76	neg	M-H	0.912052	6293	RGCKGOZRHPZPFP-UHFFFAOYSA-N	C1=CC=C2C(=C1)C(=O)C3=C(C2=O)C(=C(C=C3)O)O	3.2	C01474	HMDB0248144	Benzenoids	Anthracenes	Anthraquinones	239.0349 13658889.0000|211.0400 2246322.5000|195.0453 1818843.1250|59.0139 171320.7813|167.0508 170698.8672	5.05905e+06
4.31_328.1516m/z	Leonurine	C14H21N3O5	4.31388	328.152	328.151	76	neg	M+H2O-H	2.46567	161464	WNGSUWLDMZFYNZ-UHFFFAOYSA-N	COC1=CC(=CC(=C1O)OC)C(=O)OCCCCN=C(N)N	0.5	C16985	HMDB0254014	Benzenoids	Benzene and substituted derivatives	Benzoic acids and derivatives	134.0480 34643.1563|328.1506 31893.7539|284.1234 25607.3457|117.2284 21144.0820|67.0473 16515.5801	76951.1
5.62_327.0877m/z	4',7-Di-O-methyldaidzein	C17H14O4	5.62043	327.088	327.087	76	neg	M+HCOO	2.92405	136419	LPNBCGIVZXHHHO-UHFFFAOYSA-N	COC1=CC=C(C=C1)C2=COC3=C(C2=O)C=CC(=C3)OC	3.1			Phenylpropanoids and polyketides	Isoflavonoids	O-methylated isoflavonoids	283.0972 221093.8125|147.0451 168419.8906|146.0376 133935.4531|268.0739 50830.4180|161.0610 30672.1465	47283.9
5.98_591.2309m/z	Picras-3-en-16-one, 11,20-epoxy-2-(alpha-D-glucopyranosyloxy)-1,11,12,14,15-pentahydroxy-, (1alpha,2alpha,11alpha,12alpha,15alpha)-	C26H38O14	5.98425	591.231	591.229	75.9	neg	M+H2O-H	3.52277										429.1800 43618.5469|59.0141 42836.0195|216.0908 37821.1016|591.2404 32400.0313|244.7493 21596.9902	50801
2.48_325.0566m/z	5-0-Galloylshikimicacid	C14H14O9	2.48305	325.057	325.057	75.9	neg	M-H	0.38078	460897	NTNQTAISNHFKRA-CKYFFXLPSA-N	C1C(C(C(C=C1C(=O)O)O)O)OC(=O)C2=CC(=C(C(=C2)O)O)O	-0.6			Benzenoids	Benzene and substituted derivatives	Benzoic acids and derivatives	325.0555 113707.5000|169.0159 72971.0234|125.0253 60260.5938|159.7657 20373.7969	20270.7
7.09_138.0198m/z	4-Nitrophenol	C6H5NO3	7.08673	138.02	138.02	75.82	neg	[M-H]-	0.688276	980	BTJIUGUIPKRLHP-UHFFFAOYSA-N	C1=CC(=CC=C1[N+](=O)[O-])O	1.9	C00870	HMDB0001232	Benzenoids	Phenols	Nitrophenols	138.0196 8481610.0000|108.0216 2380843.0000|55.0181 106297.9688|109.0249 39968.8750|64.9578 7595.5815	1.50609e+06
0.78_165.0406m/z	Glycolaldehyde dimer	C4H8O4	0.7772	165.041	165.04	75.8	neg	M+HCOO	5.11941	186078	ATFVTAOSZBVGHC-UHFFFAOYSA-N	C1C(OCC(O1)O)O	-1.3			Organoheterocyclic compounds	Dioxanes	1,4-dioxanes	75.0089 6575739.5078|165.0408 5756693.5000|59.0139 918742.5117|87.0090 810427.7012|129.0196 784706.1250	2.32594e+06
5.35_551.1778m/z	Pagoside	C24H28O11	5.35477	551.178	551.176	75.8	neg	M+CH3COO	2.77969	45783209	CBJNLOVRAFQEQH-VUIINJGZSA-N	CC1=C(C(=CCOC2C(C(C(C(O2)CO)O)O)O)C(C1)OC(=O)C=CC3=CC=C(C=C3)O)C(=O)O	-0.5			Phenylpropanoids and polyketides	Cinnamic acids and derivatives	Hydroxycinnamic acids and derivatives	389.1243 514653.0938|193.0510 417481.9688|551.1667 391641.5938|150.0329 296316.9063|134.0376 285907.2188	1.17776e+06
5.85_538.2276m/z	Floricaline	C23H33NO10	5.8527	538.228	538.226	75.8	pos	M+CH3OH+Na	2.48644	132472153	IVVHMCWHYZBIAK-YJNCCBQTSA-N	CC1CC(C(=O)OC2CCN(CC=C(C2=O)COC(=O)C1(C)OC(=O)C)C)(C(C)OC(=O)C)O	0.8			Organic acids and derivatives	Carboxylic acids and derivatives	Tetracarboxylic acids and derivatives	137.0594 335443.4375|86.0970 245098.9688|70.0657 243817.4688|311.1282 106066.7578|175.0750 87458.2500	210897
8.14_543.2727m/z	Geldanamycin	C29H40N2O9	8.14485	543.273	543.27	75.8	pos	M+H-H2O	4.60121	73554183	QTQAWLPCGQOSGP-DVKIRIBLSA-N	CC1CC(C(C(C=C(C(C(C=CC=C(C(=O)NC2=CC(=O)C(=C(C1)C2=O)OC)C)OC)OC(=O)N)C)C)O)OC	2	C11222		Phenylpropanoids and polyketides	Macrolactams		414.2296 116863.7031|543.2798 55301.3750|396.2205 53831.1758|81.0702 47968.8164|275.1980 35896.6172	55854
1.46_405.1041m/z	Phyllanthurinolactone	C14H18O8	1.45727	405.104	405.103	75.7	neg	M+HCOOH+HCOO	2.56445	10957981	NTDAFPROCLCPBL-ALLBUJQBSA-N	C1C(C=CC2=CC(=O)OC21)OC3C(C(C(C(O3)CO)O)O)O	-1.7			Organic oxygen compounds	Organooxygen compounds	Carbohydrates and carbohydrate conjugates	405.1038 8937474.0000|93.0348 2458353.5000|181.0509 1801258.6250|59.0139 1289056.6250|71.0140 1033800.6250	9.48236e+06
5.81_313.1540m/z	H-Phe-Phe-OH	C18H20N2O3	5.81107	313.154	313.155	75.7	pos	M+H	-2.06162	6993090	GKZIWHRNKRBEOH-HOTGVXAUSA-N	C1=CC=C(C=C1)CC(C(=O)NC(CC2=CC=CC=C2)C(=O)O)N	-0.8		HMDB0013302	Organic acids and derivatives	Carboxylic acids and derivatives	Amino acids, peptides, and analogues	120.0808 9065820.0000|313.1536 607294.5000|166.0865 506219.5313|103.0545 412028.9375|93.0705 162711.3281	977067
2.75_208.1329m/z	MEX_208.1332_16.9	C12H17NO2	2.74717	208.133	208.134	75.64	pos	[M+H]+	-1.54733	54461473	XBXKOKJLEVOCTF-UHFFFAOYSA-N		2.4						132.0522 163234.4688|167.9654 130992.7969|60.0813 114144.7480|104.0573 107342.5938|107.0496 87898.3594	1.62266e+06
2.59_463.1466m/z	Daphylloside	C19H26O12	2.59293	463.147	463.145	75.6	neg	M+H2O-H	3.2178	21602024	YSOBQIMODQOGKQ-HOZAMIDDSA-N	CC(=O)OCC1=CC(C2C1C(OC=C2C(=O)OC)OC3C(C(C(C(O3)CO)O)O)O)O	-2.9			Lipids and lipid-like molecules	Prenol lipids	Terpene glycosides	89.0248 45590.7654|373.1157 31193.0547|96.9596 25004.6309|123.0456 21860.0957|109.9790 10295.1074	412432
0.91_147.0762m/z	L-Glutamine	C5H10N2O3	0.909183	147.076	147.076	75.6	pos	M+H	-1.83859	5961	ZDXPYRJPNDTMRX-VKHMYHEASA-N	C(CC(=O)N)C(C(=O)O)N	-3.1	C00064	HMDB0000641	Organic acids and derivatives	Carboxylic acids and derivatives	Amino acids, peptides, and analogues	84.0447 1060225.8750|84.0811 878441.8125|130.0499 625614.9375|130.0851 274618.9063|88.0478 207309.3594	377005
0.84_150.0529n	D-Ribose	C5H10O5	0.841433	149.046	149.045	75.57	neg	[M-H]-	0.427989	10975657	SRBFZHDQGSBBOR-SOOFDHNKSA-N	C1C(C(C(C(O1)O)O)O)O	-2.5	C21057		Organic oxygen compounds	Organooxygen compounds	Carbohydrates and carbohydrate conjugates	149.0457 514405.8750|75.0089 424429.5000|89.0247 225768.5156|59.0139 210365.7656|131.0351 98554.2422	385167
4.55_339.0724m/z	Aesculin	C15H16O9	4.55007	339.072	339.072	75.5	neg	M-H	0.813258	5281417	XHCADAYNFIFUHF-TVKJYDDYSA-N	C1=CC(=O)OC2=CC(=C(C=C21)OC3C(C(C(C(O3)CO)O)O)O)O	-0.6	C09264	HMDB0030820	Phenylpropanoids and polyketides	Coumarins and derivatives	Coumarin glycosides	177.0199 368894.2188|339.0675 129048.7656|131.0460 39975.8203|58.0298 35850.9531|114.0195 34033.9844	138922
9.49_473.1306m/z	Futalosine	C19H18N4O7	9.492	473.131	473.131	75.5	neg	M+CH3COO	-0.571129	135464322	VEDWXCWBMDQNCV-SCFUHWHPSA-N	C1=CC(=CC(=C1)C(=O)O)C(=O)CCC2C(C(C(O2)N3C=NC4=C3N=CNC4=O)O)O	-0.8	C16999		Nucleosides, nucleotides, and analogues	5'-deoxyribonucleosides		147.0402 101374.3828|59.0137 45219.1016|413.1131 37980.4180|315.3373 20057.6973	35029.9
6.79_347.1252m/z	Thymolglucoside	C16H24O6	6.78667	347.125	347.127	75.5	neg	M+Cl	-4.73579	88687	GKQGIQVSMCHAFX-IBEHDNSVSA-N	CC1=CC(=C(C=C1)C(C)C)OC2C(C(C(C(O2)CO)O)O)O	1.1			Lipids and lipid-like molecules	Prenol lipids	Terpene glycosides	329.1145 59681.9922|347.1290 36328.7188|59.0136 26577.2695|97.9674 19292.4629|347.0722 5371.3931	27159.9
6.63_194.0460m/z	N-Acetyl Mesalazine	C9H9NO4	6.62845	194.046	194.045	75.46	neg	[M-H]-	4.62452	65512	GEFDRROBUCULOD-UHFFFAOYSA-N	CC(=O)NC1=CC(=C(C=C1)O)C(=O)O	1.6		HMDB0060602	Benzenoids	Benzene and substituted derivatives	Benzoic acids and derivatives	106.0663 203492.2813|150.0559 92489.0859|194.0491 45191.2617|135.0397 31486.7285|171.7245 21936.0000	9493.6
3.28_131.0463m/z	L-Asparagine	C4H8N2O3	3.27898	131.046	131.046	75.46	neg	[M-H]-	0.511801	6267	DCXYFEDJOCDNAF-REOHCLBHSA-N	C(C(C(=O)O)N)C(=O)N	-3.4	C00152	HMDB0000168	Organic acids and derivatives	Carboxylic acids and derivatives	Amino acids, peptides, and analogues	85.0295 70642.0391|73.0294 66294.5391|131.0357 37627.8750|87.0452 21820.6777|75.0086 21462.3008	3899.01
0.76_132.0304m/z	Aspartate	C4H7NO4	0.756533	132.03	132.03	75.43	neg	[M-H]-	0.924645	5460541	CKLJMWTZIZZHCS-REOHCLBHSA-L	C(C(C(=O)[O-])N)C(=O)[O-]	-2.6			Organic acids and derivatives	Carboxylic acids and derivatives	Amino acids, peptides, and analogues	88.0406 393199.7813|115.0229 260635.1250|132.0313 196395.1719|114.0388 165837.2500|115.0034 126022.9922	172883
7.21_389.1587m/z	Cubebin	C20H20O6	7.2097	389.159	389.16	75.3	pos	M+CH3OH+H	-2.29203	117443	DIYWRNLYKJKHAM-MDOVXXIYSA-N	C1C(C(C(O1)O)CC2=CC3=C(C=C2)OCO3)CC4=CC5=C(C=C4)OCO5	3.4	C10549		Lignans, neolignans and related compounds	Furanoid lignans	Tetrahydrofuran lignans	181.0491 1678291.7500|389.1590 1396931.5000|209.0802 866303.0000|55.0185 625605.5000|177.0543 538807.1875	1.84566e+06
11.21_372.3100m/z	Tetradecanoyl-L-Carnitine	C21H41NO4	11.2054	372.311	372.31	75.28	pos	[M+H]+	3.23875	53477791	PSHXNVGSVNEJBD-LJQANCHMSA-N	CCCCCCCCCCCCCC(=O)OC(CC(=O)[O-])C[N+](C)(C)C	6.6			Lipids and lipid-like molecules	Fatty Acyls	Fatty acid esters	87.0440 686866.5195|372.3115 435433.9258|312.2870 62371.1914|226.2535 19446.5176|331.1356 15491.6826	894009
7.19_797.4348m/z	Polyphyllin VI	C39H62O13	7.19448	797.435	797.432	75.2	neg	M+CH3COO	3.35997										797.4405 101337.6406|59.0139 98891.3281|737.4203 51127.8398|71.0138 36925.0000|758.9276 27990.5293	109928
10.60_385.2598m/z	Cryptomeridiol 11-rhamnoside	C21H38O6	10.6044	385.26	385.26	75.2	neg	M-H	0.64132	11731806	HUSBLOAZNQURFJ-YOYCCLINSA-N	CC1C(C(C(C(O1)OC(C)(C)C2CCC3(CCCC(C3C2)(C)O)C)O)O)O	1.9			Lipids and lipid-like molecules	Prenol lipids	Sesquiterpenoids	311.2248 108923.5781|385.2599 106060.6953|249.2208 74338.4141|293.2127 69826.9063|85.0297 26041.4590	70125.2
6.46_405.1557m/z	Trachelogenin	C21H24O7	6.46265	405.156	405.155	75.2	neg	M+H2O-H	2.01642	452855	YFVZKLQNMNKWSB-BTYIYWSLSA-N	COC1=C(C=C(C=C1)CC2COC(=O)C2(CC3=CC(=C(C=C3)O)OC)O)OC	2.8	C10891		Lignans, neolignans and related compounds	Furanoid lignans	Tetrahydrofuran lignans	59.0141 84280.2813|71.0139 52417.9023|89.0240 42439.3672|101.0245 29926.9824|195.0678 27296.6074	40104.9
3.97_153.1272m/z	Camphor	C10H16O	3.96822	153.127	153.127	75.1	pos	M+H	-1.4166	2537	DSSYKIVIOFKYAU-UHFFFAOYSA-N	CC1(C2CCC1(C(=O)C2)C)C	2.2	C18369	HMDB0303206	Lipids and lipid-like molecules	Prenol lipids	Monoterpenoids	97.0649 617945.6042|153.1270 523335.5139|70.9583 418497.8127|109.1013 237680.0868|69.0704 236731.5916	2.37871e+06
4.99_237.1118m/z	Eupatoriochromene	C13H14O3	4.99232	237.112	237.113	75.1	pos	M+H2O+H	-4.16906	100768	SVUVYHFYZBCYRF-UHFFFAOYSA-N	CC(=O)C1=C(C=C2C(=C1)C=CC(O2)(C)C)O	2.7	C09006		Organoheterocyclic compounds	Benzopyrans	1-benzopyrans	148.0515 1766338.3750|131.0490 1543315.7500|163.0750 1317287.5000|107.0491 502363.7500|103.0544 453452.8125	589263
5.00_147.0453m/z	Hydrocoumarin	C9H8O2	5.0008	147.045	147.045	75.1	neg	M-H	0.991178	660	VMUXSMXIQBNMGZ-UHFFFAOYSA-N	C1CC(=O)OC2=CC=CC=C21	1.6	C02274	HMDB0036626	Phenylpropanoids and polyketides	3,4-dihydrocoumarins		147.0453 137464.3125|119.0506 37080.8320|120.0541 31660.6797|91.0549 11958.7441|110.8942 8636.9434	454289
10.25_476.2766m/z	LPE 18:3	C23H42NO7P	10.2488	476.276	476.277	75.08	pos	[M+H]+	-2.51482										335.2569 270723.8125|62.0606 94651.6016|81.0705 64479.7305|119.0863 63141.4883|67.0549 60696.3984	444656
5.02_767.2057m/z	Fraxidinglucoside	C17H20O10	5.02198	767.206	767.204	75	neg	2M-H	2.1327	21633144	MLOMRDQPPYHSAX-QSDFBURQSA-N	COC1=C(C(=C2C(=C1)C=CC(=O)O2)OC3C(C(C(C(O3)CO)O)O)O)OC	-0.3			Phenylpropanoids and polyketides	Coumarins and derivatives	Coumarin glycosides	191.0564 545443.0000|353.0872 176797.4063|85.0298 37455.8047	8.44686e+06
0.89_365.0840m/z	Prionanthoside	C17H18O10	0.88865	365.084	365.087	75	pos	M+H-H2O	-7.1683	146075487	HUYSUIPBOBFBTQ-USACIQFYSA-N	CC(=O)OCC1C(C(C(C(O1)OC2=C(C=C3C=CC(=O)OC3=C2)O)O)O)O	-0.6			Phenylpropanoids and polyketides	Coumarins and derivatives	Coumarin glycosides	203.0520 4059484.2500|185.0416 1614515.6250|245.0509 422439.0000|155.0186 132733.0469|167.0181 130872.1797	2.20504e+06
8.11_301.0701m/z	Tectorigenin	C16H12O6	8.11003	301.07	301.071	74.9	pos	M+H	-1.86458	5281811	OBBCRPUNCUPUOS-UHFFFAOYSA-N	COC1=C(C2=C(C=C1O)OC=C(C2=O)C3=CC=C(C=C3)O)O	2.6	C10534	HMDB0042024	Phenylpropanoids and polyketides	Isoflavonoids	Isoflav-2-enes	301.0682 385861.7813|286.0463 319046.2188|269.0788 122155.2578|283.0213 110704.3750|168.0050 43162.2148	546101
5.71_135.0803m/z	Isoboonein	C9H14O3	5.71338	135.08	135.08	74.9	pos	M+H-2H2O	-0.81598	10899112	DPDXVBIWZBJGSX-XUTVFYLZSA-N	CC1C(CC2C1COC(=O)C2)O	0.6			Lipids and lipid-like molecules	Prenol lipids	Terpene lactones	91.0546 170435.7949|108.0892 135352.8125|94.0725 55614.6523|93.0693 45662.8438|107.0847 37487.3594	82536.9
11.45_296.2578m/z	Linolenic acid	C18H30O2	11.4474	296.258	296.258	74.8	pos	M+NH4	-2.07029	5280934	DTOSIQBPPRVQHS-PDBXOOCHSA-N	CCC=CCC=CCC=CCCCCCCCC(=O)O	5.9	C06427	HMDB0001388	Lipids and lipid-like molecules	Fatty Acyls	Lineolic acids and derivatives	279.2328 287086.4688|81.0705 145455.5156|67.0547 134038.9531|57.0705 118879.4167|296.2574 114329.4896	2.17115e+06
9.51_304.1312n	Murraxocin	C17H20O5	9.51345	303.124	303.124	74.8	neg	M-H, M+CH3COO	0.509257	188750	GDLSTIJVZWVVPB-UHFFFAOYSA-N	CCOC(C1=C(C=CC2=C1OC(=O)C=C2)OC)C(C(=C)C)O	2.6			Phenylpropanoids and polyketides	Coumarins and derivatives		303.1258 41488.1484|104.2628 19258.6094|261.8218 18857.6660|96.5042 16643.2715	1.70542e+06
6.41_419.0966m/z	Juglanin	C20H18O10	6.41227	419.097	419.097	74.8	pos	M+H	-1.69958	5318717	POQICXMTUPVZMX-UXYNSRGZSA-N	C1=CC(=CC=C1C2=C(C(=O)C3=C(C=C(C=C3O2)O)O)OC4C(C(C(O4)CO)O)O)O	1.3		HMDB0303587	Phenylpropanoids and polyketides	Flavonoids	Flavonoid glycosides	287.0543 2509230.5000|73.0289 321031.8125|153.0186 78162.4063|165.0180 52100.7500|121.0288 47274.9883	636474
7.46_749.3403m/z	Dalfopristin	C34H50N4O9S	7.45892	749.34	749.343	74.8	neg	M+CH3COO	-4.12487	72734290	SUYRLXYYZQTJHF-PSUTZUHDSA-N	CCN(CC)CCS(=O)(=O)C1CCN2C1C(=O)OC(C(C=CC(=O)NCC=CC(=CC(CC(=O)CC3=NC(=CO3)C2=O)O)C)C)C(C)C	2.2	C08033		Phenylpropanoids and polyketides	Macrolide lactams		329.1416 245541.7500|59.0139 197597.0156|341.1386 162577.9219|314.1158 41400.7500|326.1187 33575.3867	247639
5.23_262.0723m/z	5-Carboxymellein	C11H10O5	5.22632	262.072	262.071	74.8	neg	M+CH3CN-H	3.43618	5242129	QRLBIKRXEQOMSF-UHFFFAOYSA-N	CC1CC2=C(C=CC(=C2C(=O)O1)O)C(=O)O	2			Benzenoids	Benzene and substituted derivatives	Benzoic acids and derivatives	109.0166 98554.2969|244.0640 73729.0859|262.0760 62831.2813|146.0259 56925.0508|176.0355 27512.3438	29975.5
3.02_147.0438m/z	Coumaric acid (isomer of 192, 194)	C9H8O3	3.01778	147.045	147.045	74.6	pos	[M+H-H2O]+	-1.19417	323	ZYGHJZDHTFUPRJ-UHFFFAOYSA-N	C1=CC=C2C(=C1)C=CC(=O)O2	1.4						91.0546 452331.0456|147.0426 198838.2500|119.0490 188985.9115|65.0389 39096.8112|92.0577 34669.0182	854796
6.44_767.2787m/z	7-Xylosyl-10-deacetylbaccatin III	C34H44O14	6.44137	767.279	767.276	74.6	neg	M+HCOOH+HCOO	3.61469	5315356	PAYIYFPUFSJTDA-HEJNHQNCSA-N	CC1=C2C(C(=O)C3(C(CC4C(C3C(C(C2(C)C)(CC1O)O)OC(=O)C5=CC=CC=C5)(CO4)OC(=O)C)OC6C(C(C(CO6)O)O)O)C)O	-0.9			Lipids and lipid-like molecules	Prenol lipids	Diterpenoids	193.0505 359665.6250|134.0377 170388.4063|767.2753 149591.3125|178.0268 132400.1250|59.0139 123648.8672	322925
7.78_330.0732n	Aflatoxin B1	C17H12O6	7.7846	313.07	313.071	74.52	pos	[M+H]+	-2.20564	186907	OQIQSTLJSLGHID-WNWIJWBNSA-N	COC1=C2C3=C(C(=O)CC3)C(=O)OC2=C4C5C=COC5OC4=C1	1.6	C06800	HMDB0006552	Phenylpropanoids and polyketides	Coumarins and derivatives	Furanocoumarins	313.0655 421497.2500|298.0443 190660.1719|270.0497 127254.1953|285.0720 107842.8672|280.0374 107576.5391	864958
6.31_183.0664m/z	Buergerinin G	C9H12O4	6.31162	183.066	183.066	74.5	neg	M-H	0.901846	11217635	QIUBALCNECIHCV-BWVDBABLSA-N	CC12CC3C(O1)(CCO2)CC(=O)O3	0.1			Organoheterocyclic compounds	Furofurans		139.0765 1884336.0000|183.0667 553259.0625|175.8804 20711.0547|59.3055 19744.1055|164.9864 18783.5820	67629.2
4.72_137.0245m/z	3-hydroxybenzoic acid	C7H6O3	4.72228	137.024	137.024	74.48	neg	[M-H]-	0.821928	7420	IJFXRHURBJZNAO-UHFFFAOYSA-N	C1=CC(=CC(=C1)O)C(=O)O	1.5	C00587	HMDB0002466	Benzenoids	Benzene and substituted derivatives	Benzoic acids and derivatives	94.0390 109358.7891|123.0329 48780.3047|93.0348 27950.6543|137.0206 19051.8613|89.0703 13509.0996	3.83228e+06
0.76_129.0787n	Hygric acid	C6H11NO2	0.755583	147.113	147.113	74.4	pos	M+H, M+NH4	-1.78582	643474	CWLQUGTUXBXTLF-YFKPBYRVSA-N	CN1CCCC1C(=O)O	-1.9	C22223	HMDB0094696	Organic acids and derivatives	Carboxylic acids and derivatives	Amino acids, peptides, and analogues	84.0811 1733488.7500|130.0859 575606.6875|84.0448 197940.7500|130.0507 33473.8633|56.0500 32728.2832	861552
0.80_145.0620m/z	DL-Glutamine	C5H10N2O3	0.800283	145.062	145.062	74.4	neg	M-H	0.957261	738	ZDXPYRJPNDTMRX-UHFFFAOYSA-N	C(CC(=O)N)C(C(=O)O)N	-3.1	C00303		Organic acids and derivatives	Carboxylic acids and derivatives	Amino acids, peptides, and analogues	145.0621 120109.0781|127.0512 110923.2422|128.0346 38194.1914|109.0410 30772.3809|84.0453 17990.9746	26798.1
6.06_295.0825m/z	Austdiol	C12H12O5	6.0554	295.082	295.082	74.4	neg	M+CH3COO	2.90258	40604	QVMUHZHZYCDMAI-RYUDHWBXSA-N	CC1=CC2=C(C(=O)C(C(C2=CO1)O)(C)O)C=O	-1.2			Organoheterocyclic compounds	Azaphilones		295.0817 77980.1875|277.0717 46583.0586|262.0479 32930.3438|216.4327 25208.4180|163.0397 23884.7441	20574.6
4.79_239.0911m/z	Tuckolide	C10H16O5	4.79197	239.091	239.089	74.2	pos	M+Na	9.51445	6444165	HWMMWMJBUOCCFZ-OJIZAPILSA-N	CC1CC(C=CC(C(CC(=O)O1)O)O)O	-0.8			Organoheterocyclic compounds	Oxocins		179.0703 273631.9375|107.0495 258776.1406|149.0597 221836.5313|89.0599 203404.5625|105.0702 166223.2500	179254
2.65_343.1037m/z	Piceoside	C14H18O7	2.64983	343.104	343.103	74.2	neg	M+HCOO	2.45688	92123	GOZCEKPKECLKNO-RKQHYHRCSA-N	CC(=O)C1=CC=C(C=C1)OC2C(C(C(C(O2)CO)O)O)O	-0.7	C10720		Organic oxygen compounds	Organooxygen compounds	Carbohydrates and carbohydrate conjugates	343.1045 452625.4063|59.0138 178778.0781|93.0346 166301.2344|191.0560 159840.5625|163.0396 147491.5313	98736.3
8.40_326.2095n	FA 18:2+4O	C18H32O6	8.39645	343.212	343.212	74.12	neg	[M-H]-	0.582552	126457312	BHWUKOCNOLCGLB-ZHACJKMWSA-N	CCC(C1CC(C(O1)C=CC(CCCCCCCC(=O)O)O)O)O	1.8			Lipids and lipid-like molecules	Fatty Acyls	Fatty acids and conjugates	343.1534 85280.6328|328.1317 30716.5273|343.0535 29419.3398|117.6814 17345.2949|62.3399 16204.1582	3.21746e+06
1.76_600.2277m/z	Naringin dihydrochalcone	C27H34O14	1.75715	600.228	600.229	74.1	pos	M+NH4	-1.63381	9894584	CWBZAESOUBENAP-QVNVHUMTSA-N	CC1C(C(C(C(O1)OC2C(C(C(OC2OC3=CC(=C(C(=C3)O)C(=O)CCC4=CC=C(C=C4)O)O)CO)O)O)O)O)O	-0.3			Phenylpropanoids and polyketides	Flavonoids	Flavonoid glycosides	120.0808 11745168.0000|166.0859 5229701.0000|103.0544 677152.7500|131.0490 381137.8438|149.0590 173282.8125	8.98571e+06
9.10_305.1377m/z	2-Prenylhydroquinone-1-glucoside	C17H24O7	9.09838	305.138	305.138	74.1	pos	M+H-2H2O	-2.02449										287.1268 1553181.5000|305.1367 521819.5938|255.1012 495906.5313|259.1326 462456.5000|227.1064 268486.5625	598558
4.44_503.1402m/z	5,7-Dihydroxychromone 7-rutinoside	C21H26O13	4.44258	503.14	503.14	74.1	neg	M+H2O-H	0.328021	137796476	VRENMLJKIZWCDO-UHFFFAOYSA-N	CC1C(C(C(C(O1)OCC2C(C(C(C(O2)OC3=CC(=C4C(=O)C=COC4=C3)O)O)O)O)O)O)O	-2.1			Organic oxygen compounds	Organooxygen compounds	Carbohydrates and carbohydrate conjugates	96.9592 498204.9375|179.0350 216091.1719|135.0453 180590.9063|341.0870 129555.0313|503.1414 105690.2188	116103
1.04_330.0611m/z	2'-Deoxyadenosine 5'-monophosphate	C10H14N5O6P	1.04115	330.061	330.061	74	neg	M-H	0.523014	12599	KHWCHTKSEGGWEX-RRKCRQDMSA-N	C1C(C(OC1N2C=NC3=C(N=CN=C32)N)COP(=O)(O)O)O	-2.2	C00360	HMDB0000905	Nucleosides, nucleotides, and analogues	Purine nucleotides	Purine deoxyribonucleotides	78.9592 3485903.7500|330.0608 2346235.2500|134.0474 1786122.1250|195.0064 1061899.5000|96.9698 851795.1250	696240
6.00_454.1853m/z	Merenskine N-oxide	C18H26ClNO7	5.9982	454.185	454.184	73.9	pos	M+H2O+CH3OH+H	2.22491	168011783	UHJFDRHZOBLJTP-XXJUWXKNSA-N	CC1C(C(C(=O)OC2CC[N+]3(C2C(=CC3)COC(=O)C1(C)O)[O-])(CCl)O)C	0						454.1854 1193231.2500|436.1730 282531.9688|308.1036 132977.7344|137.0593 117625.3828|120.0799 112993.4766	1.35033e+06
5.11_402.1529n	Icariside F2	C18H26O10	5.10557	401.146	401.145	73.8	neg	M-H, M+CH3COO	0.759288	14079045	NJMQSVWMCODQIP-FQXXIRCGSA-N	C1C(C(C(O1)OCC2C(C(C(C(O2)OCC3=CC=CC=C3)O)O)O)O)(CO)O	-2.3		HMDB0303056	Organic oxygen compounds	Organooxygen compounds	Carbohydrates and carbohydrate conjugates	401.1458 905333.1875|269.1033 274577.9375|71.0141 258834.8906|59.0139 207225.6074|101.0244 200939.0938	9.11861e+06
8.01_357.1348m/z	Isoscabertopin	C20H22O6	8.00935	357.135	357.134	73.8	neg	M-H	1.09291	73802125	FTPHYXGWMIZVMP-UHFFFAOYSA-N	CC=C(C)C(=O)OC1CC2=CC(CC(=CC3C1C(=C)C(=O)O3)C)OC2=O	2.6			Lipids and lipid-like molecules	Prenol lipids	Terpene lactones	357.1349 4384810.0000|83.0140 2367132.7500|122.0375 610056.0625|137.0612 403905.1563|121.0298 318786.4375	3.38031e+06
5.32_359.1503m/z	Ajmalidine	C20H24N2O2	5.31903	359.15	359.153	73.8	neg	M+Cl	-8.81125	21724884	JLUFXYAXVHAFTF-YNSIMGNASA-N	CCC1C2CC3C4C5(CC(C2C5=O)N3C1O)C6=CC=CC=C6N4C	2.3			Alkaloids and derivatives	Ajmaline-sarpagine alkaloids		359.1483 416554.5000|344.1272 134479.9531|109.0292 109296.7031|313.1099 77710.5781|241.0525 76467.8984	456180
1.10_572.1963m/z	Ligustrosidic acid	C25H30O14	1.1036	572.196	572.197	73.6	pos	M+NH4	-2.01751	146014676	DJAAGTPILCOZIR-MSISIIAVSA-N	COC(=O)C1=COC(C(=CC(=O)O)C1CC(=O)OCCC2=CC=C(C=C2)O)OC3C(C(C(C(O3)CO)O)O)O	-1.1			Lipids and lipid-like molecules	Prenol lipids	Terpene glycosides	182.0808 5717588.5000|136.0753 4827721.5000|165.0542 2924136.5000|123.0439 2116985.0000|119.0490 1452293.7500	1.04511e+07
6.20_341.1378m/z	(E)-N-[2-(alpha-D-Glucopyranosyloxy)ethyl]-	C12H21NO7S	6.19823	341.138	341.138	73.6	pos	M+NH4	0.41525										137.0595 1494777.9167|341.1376 662279.3750|175.0752 556262.1979|187.0750 506172.0625|311.1286 417232.9870	7.61173e+06
6.58_745.2732m/z	Taxinine M	C35H42O14	6.58498	745.273	745.271	73.6	neg	M+CH3COO	3.60511	44576028	YGDMNNDIKAOMNZ-BNOVIZBYSA-N		0.8						583.2180 263339.9688|150.0325 243411.5117|535.1967 208527.2500|165.0553 200713.0781|387.1460 132515.7656	1.92719e+06
6.64_521.1671m/z	Suspenoidside B	C25H30O12	6.64273	521.167	521.166	73.6	neg	M-H	1.1974	134715143	MSTXUNFWAMGRBW-JVARUGHRSA-N	C1CC2C(C1COC(=O)C=CC3=CC=C(C=C3)O)C(OC=C2C(=O)O)OC4C(C(C(C(O4)CO)O)O)O	0.5						163.0402 684383.8750|119.0503 346510.0000|145.0289 85436.6172|59.0137 58356.0586|71.0140 31698.3359	446068
10.20_281.1378m/z	8beta,9alpha-Dihydroxylindan-4(5),7(11)-dien-8alpha,12-olide	C15H18O4	10.2	281.138	281.139	73.6	pos	M+H2O+H	-4.33159	131676070	CHTCKGZAVQQDQT-CPSKBLKCSA-N	CC1=C2CC3=C(C(=O)OC3(C(C2(C4C1C4)C)O)O)C	0.1			Lipids and lipid-like molecules	Prenol lipids	Terpene lactones	135.0801 584972.6875|107.0856 395809.6250|69.0339 269910.2813|57.0340 124479.8750|85.0290 113101.6250	143800
6.31_531.2820m/z	MGMG 16:3	C25H42O9	6.31162	531.281	531.28	73.56	neg	[M+HCOO]-	2.88385	139291947	LJVATEUJGAWSPM-IUQGRGSQSA-N	CCC=CCC=CCC=CCCCCCC(=O)OC(CO)COC1C(C(C(C(O1)CO)O)O)O	2.2			Lipids and lipid-like molecules	Glycerolipids	Glycosylglycerols	59.0140 534538.5000|191.0563 349171.5938|173.0462 226734.8594|133.0300 202656.1406|307.1034 179350.5313	33181.7
7.24_561.1622m/z	Isoflavone base + 1O, 1MeO, O-Pen-Hex	C27H30O13	7.24445	561.161	561.16	73.51	neg	[M-H]-	1.52215										253.0511 575000.4375|225.0577 44802.0742|561.1555 36211.6758|357.1322 29320.9492|183.3467 24644.0371	124381
7.27_677.3560m/z	Medicagenic acid base + O-HexA	C36H54O12	7.26588	677.354	677.352	73.51	neg	[M-H]-	2.59398	14779966	QOOMNXCRAXXTJZ-UHFFFAOYSA-N	C[C@@]12CC[C@@H]3[C@@]([C@H]1CC=C4[C@]2(CC[C@@]5([C@H]4CC(CC5)(C)C)C(=O)O)C)(C[C@@H]([C@@H]([C@@]3(C)C(=O)O)O)O)C	3.9		HMDB0034693	Lipids and lipid-like molecules	Prenol lipids	Terpene glycosides	677.3621 226365.3125|551.3225 24683.3926|217.0259 24278.8379|124.0515 22145.2344|215.1231 21025.2715	86588.8
3.45_179.0351m/z	3-(3,4-dihydroxyphenyl)acrylic acid	C9H8O4	3.45438	179.035	179.035	73.5	neg	M-H	0.45794	689043	QAIPRVGONGVQAS-DUXPYHPUSA-N	C1=CC(=C(C=C1C=CC(=O)O)O)O	1.2	C01197;C01481	HMDB0001964	Phenylpropanoids and polyketides	Cinnamic acids and derivatives	Hydroxycinnamic acids and derivatives	136.0486 316488.6615|135.0438 67426.1615|59.0139 63188.1061|108.0448 8110.1380|89.0245 7643.2793	2.45219e+06
9.88_471.3485m/z	Ganoderone A	C30H46O3	9.8848	471.349	471.347	73.5	neg	M+H2O-H	2.4905	11705156	SDAWCNCFVWQZDP-GOUGDUPLSA-N	CC(CCC=C(C)CO)C1CCC2(C1(CCC3=C2C(=O)CC4C3(CCC(=O)C4(C)C)C)C)C	6.4			Lipids and lipid-like molecules	Prenol lipids	Triterpenoids	471.3491 8263485.5000|423.3301 61029.3516|425.3404 38377.5117|149.6022 37310.2773|221.0480 25027.2715	1.78891e+06
5.10_419.0988m/z	Cerberic acid B	C10H10O5	5.09863	419.099	419.098	73.5	neg	2M-H	0.975317	91886686	QOJNCZPYJHQQOQ-MRVPVSSYSA-N	C1=CC(=CC(=C1)C(=O)O)CC(C(=O)O)O	0.7			Phenylpropanoids and polyketides	Phenylpropanoic acids		209.0461 209850.7656|191.0328 104718.2031|59.0139 101783.7031|419.1100 69598.7656|72.9931 42191.8086	237531
5.07_208.0965m/z	Thalifoline	C11H13NO3	5.069	208.097	208.097	73.5	pos	M+H	-1.39375	89048	WPKMGEQXTYQXGI-UHFFFAOYSA-N	CN1CCC2=CC(=C(C=C2C1=O)O)OC	1			Organoheterocyclic compounds	Isoquinolines and derivatives	Isoquinolones and derivatives	208.0961 3729278.7500|190.0857 1791509.0000|158.0597 678652.0000|130.0646 445258.6875|149.0596 322085.0938	125544
6.29_149.0596m/z	Cinnamic acid	C9H8O2	6.28795	149.06	149.06	73.5	pos	M+H	-0.956849	444539	WBYWAXJHAXSJNI-VOTSOKGWSA-N	C1=CC=C(C=C1)C=CC(=O)O	2.1	C10438;C00423	HMDB0000930	Phenylpropanoids and polyketides	Cinnamic acids and derivatives	Cinnamic acids	149.0231 834911.0625|121.0275 251161.0000|149.0600 139705.1719|65.0391 115831.2656|93.0706 112679.3750	12532.2
7.68_450.2241m/z	Usaramine N-oxide	C18H25NO7	7.68092	450.224	450.224	73.4	pos	M+2CH3CN+H	0.330448	22524560	IDIMIWQPUHURPV-BEPQMMTDSA-N	CC=C1CC(C(C(=O)OCC2=CC[N+]3(C2C(CC3)OC1=O)[O-])(CO)O)C	0			Alkaloids and derivatives			104.1071 1212369.5000|184.0729 1194692.1250|86.0967 661376.0000|450.2231 551482.6250|124.9998 356336.0000	550439
7.56_461.1950m/z	Walsuronoid B	C26H30O6	7.55645	461.195	461.193	73.4	pos	M+Na	3.55151	16724460	XXFWAJSCCSMNPP-FTGJQZKBSA-N	CC1(C(=O)C=CC2(C1=C(C(=O)C3(C2C(CC4=C(CC(C43C)O)C5=COC=C5)O)C)O)C)C	1.9			Lipids and lipid-like molecules	Steroids and steroid derivatives	17-furanylsteroids and derivatives	151.0749 314253.4688|137.0595 170445.8125|91.0548 142850.3750|285.1110 127622.0313|461.1812 86249.5703	130535
12.79_776.5714m/z	Cerebroside C	C43H79NO9	12.7908	776.571	776.565	73.3	pos	M+Na	8.83765	11767849	QSPMXWIFLDIBGD-DDSPGNMTSA-N	CCCCCCCCCCCCCCC=CC(C(=O)NC(COC1C(C(C(C(O1)CO)O)O)O)C(C=CCCC=C(C)CCCCCCCCC)O)O	11			Lipids and lipid-like molecules	Sphingolipids	Glycosphingolipids	89.0600 1324277.8750|133.0855 665699.9375|57.0704 499544.5313|71.0860 319509.0000|177.1123 246638.4844	2.80731e+06
6.87_524.2045m/z	Picrasidine S	C30H27N4O4+	6.86602	524.204	524.206	73.3	neg	M+H2O-H	-2.83189	5318873	ZHIAAGUQJJWYBK-UHFFFAOYSA-O	COC1=CC=CC2=C1NC3=C2C(=CN=C3C4CCCC5=[N+]4C=C(C6=C5NC7=C6C=CC=C7OC)OC)OC	5.2			Alkaloids and derivatives	Harmala alkaloids		524.1994 364602.7813|152.0717 100969.3203|283.1100 60318.2109|492.1778 40004.1914|122.0618 37520.4688	1.8626e+06
9.90_255.1739m/z	Oestradiol	C18H24O2	9.89582	255.174	255.174	73.3	pos	M+H-H2O	-1.65556	5757	VOXZDWNPVJITMN-ZBRFXRBCSA-N	CC12CCC3C(C1CCC2O)CCC4=C3C=CC(=C4)O	4	C00951	HMDB0000151	Lipids and lipid-like molecules	Steroids and steroid derivatives	Estrane steroids	255.1703 133227.5625|109.1012 127277.1016|95.0858 100268.3984|237.1620 86829.3984|195.1162 33973.6055	19016.5
6.40_359.1253m/z	Nitrendipin	C18H20N2O6	6.40495	359.125	359.126	73.21	neg	[M-H]-	-4.35102	4507	PVHUJELLJLJGLN-UHFFFAOYSA-N	CCOC(=O)C1=C(NC(=C(C1C2=CC(=CC=C2)[N+](=O)[O-])C(=O)OC)C)C	2.9	C07713	HMDB0015187	Organoheterocyclic compounds	Pyridines and derivatives	Hydropyridines	359.1384 555521.3750|315.1353 447269.0938|344.1295 146533.3125|243.1139 137779.6094|146.0622 75862.3047	193037
7.90_371.1480m/z	Sudan III	C22H16N4O	7.90225	371.148	371.151	73.2	pos	M+H2O+H	-7.87967	62331	FHNINJWBTRXEBC-UHFFFAOYSA-N	C1=CC=C(C=C1)N=NC2=CC=C(C=C2)N=NC3=C(C=CC4=CC=CC=C43)O	5.9	C19527	HMDB0258559	Organoheterocyclic compounds	Azobenzenes		371.1425 68419.6406|137.0698 65716.4766|353.1397 59625.0781|167.0695 33406.0430|217.0868 28656.5703	367604
5.43_189.0771m/z	Corey Lactone Diol	C8H12O4	5.43368	189.077	189.076	73.2	neg	M+H2O-H	4.91328	3759258	VYTZWRCSPHQSFX-UHFFFAOYSA-N	C1C(C(C2C1OC(=O)C2)CO)O	-0.2						115.0403 668637.1152|85.0661 447028.6035|129.0561 112894.6094|189.0792 88933.4063|113.0613 77481.3984	343110
8.70_211.1325m/z	Senkyunolide A	C12H16O2	8.69902	211.133	211.134	73.2	pos	M+H2O+H	-4.66391	3085257	ZPIKVDODKLJKIN-NSHDSACASA-N	CCCCC1C2=C(C=CCC2)C(=O)O1	2.7	C17853		Organoheterocyclic compounds	Isobenzofurans		81.0341 337462.1875|193.1223 251962.9063|211.1352 187445.6094|83.0496 167436.5000|55.0549 158412.6563	134197
7.20_361.1274m/z	GDIMBOA	C14H17NO9	7.20287	361.127	361.124	73.2	pos	M+NH4	9.45195	58114415	OUSLYTBGQGKTME-UHFFFAOYSA-N	C1=CC=C2C(=C1)N(C(=O)C(O2)OC3C(C(C(C(O3)CO)O)O)O)O	-1.6		HMDB0033734	Organic oxygen compounds	Organooxygen compounds	Carbohydrates and carbohydrate conjugates	167.0694 156372.6719|283.0951 117652.6172|343.1138 97624.9844|107.0493 69174.3516|181.0867 66472.3438	65415.2
9.65_453.3364m/z	Dahurinol	C30H48O5	9.6541	453.336	453.336	73.1	pos	M+H-2H2O	0.184441	71448947	TVFYDIBVHPZYML-PIHBKODKSA-N	CC1CC(OC2C1C3(CCC45CC46CCC(C(C6CCC5C3(C2=O)C)(C)C)O)C)C(C(C)(C)O)O	5.1	C17841		Lipids and lipid-like molecules	Steroids and steroid derivatives	Cycloartanols and derivatives	453.3437 271520.9375|114.0912 150487.1250|435.3337 88475.6719|209.1662 85239.8984|96.0806 52641.4453	172646
1.34_123.0553m/z	Niacinamide	C6H6N2O	1.34028	123.055	123.055	73.01	pos	[M+H]+	-0.131455	936	DFPAKSUCGFBDDF-UHFFFAOYSA-N	C1=CC(=CN=C1)C(=O)N	-0.4	C00153	HMDB0001406	Organoheterocyclic compounds	Pyridines and derivatives	Pyridinecarboxylic acids and derivatives	123.0557 3665963.0000|80.0498 1012422.0625|81.0534 962303.3125|67.0547 814448.0859|95.0493 451838.2031	8.21897e+06
9.58_285.0752m/z	Angelidiol	C14H14O5	9.57842	285.075	285.073	73	pos	M+Na	7.12448	139057674	QWQZTILKTKQJTA-FZMZJTMJSA-N	CC(CO)(C1CC2=C(O1)C=CC3=C2OC(=O)C=C3)O	0.9			Phenylpropanoids and polyketides	Coumarins and derivatives	Furanocoumarins	285.0748 2986586.5000|270.0497 199974.8906|242.0574 186513.9688|229.0854 169052.1563|167.0328 96756.4766	930096
6.37_433.1123m/z	Astilbin	C21H22O11	6.37112	433.112	433.113	72.9	pos	M+H-H2O	-1.38909	119258	ZROGCCBNZBKLEL-MPRHSVQHSA-N	CC1C(C(C(C(O1)OC2C(OC3=CC(=CC(=C3C2=O)O)O)C4=CC(=C(C=C4)O)O)O)O)O	0.4	C17449	HMDB0033850	Phenylpropanoids and polyketides	Flavonoids	Flavonoid glycosides	271.0595 2516050.0000|137.0593 436332.5000|161.0594 248942.0156|277.0858 145904.5625|309.1115 144246.3125	193726
6.00_120.0445m/z	2-Hydroxybenzonitrile	C7H5NO	5.9982	120.044	120.044	72.89	pos	[M+H]+	0.544407	11907	CHZCERSEMVWNHL-UHFFFAOYSA-N	C1=CC=C(C(=C1)C#N)O	1.6			Benzenoids	Benzene and substituted derivatives	Benzonitriles	120.0443 866613.3750|92.0496 831908.8125|103.0543 318022.9375|65.0390 148191.4844|93.0693 71047.3828	25727
1.12_129.1021m/z	4-Piperidinecarboxamide	C6H12N2O	1.1168	129.102	129.102	72.71	pos	[M+H]+	-0.714678	3772	DPBWFNDFMCCGGJ-UHFFFAOYSA-N	C1CNCCC1C(=O)N	-1.4						84.0811 519586.3125|84.0447 279457.5000|72.0814 184572.7656|129.1012 142208.4844|129.0717 79119.8594	29703.7
1.02_365.0726m/z	Erigeroside	C11H14O8	1.02017	365.073	365.072	72.7	neg	M+HCOOH+HCOO	2.28644	162876	QCBPBADGYXFZSW-ZHVGPZTNSA-N	C1=COC=C(C1=O)OC2C(C(C(C(O2)CO)O)O)O	-1.8			Organic oxygen compounds	Organooxygen compounds	Carbohydrates and carbohydrate conjugates	113.0247 1166166.3750|85.0297 841455.0625|365.0726 790709.9375|129.0195 717338.7500|175.0247 651669.2500	2.11726e+06
9.51_371.2440m/z	Alprostadil	C20H34O5	9.51345	371.244	371.243	72.7	neg	M+H2O-H	1.86069	5280723	GMVPRGQOIOIIMI-DWKJAMRDSA-N	CCCCCC(C=CC1C(CC(=O)C1CCCCCCC(=O)O)O)O	3.2	C04741	HMDB0001442	Lipids and lipid-like molecules	Fatty Acyls	Eicosanoids	371.2436 145125.3750|59.0139 139040.0313|311.2246 39095.4492|211.1339 38464.1914|268.0627 18490.3906	38210.9
7.25_489.1770m/z	Tinosporol B	C23H26O8	7.25158	489.177	489.176	72.6	neg	M+CH3COO	2.0886	154804573	BJRPUXNWUYOREF-CPDGTZSUSA-N	CC(=O)OC12C=CC3(C(C1(CC(OC2=O)C4=COC=C4)C)CC(C=C3C(=O)OC)O)C	2.4			Benzenoids	Benzene and substituted derivatives	Benzenesulfonamides	59.0139 198319.3125|445.1862 64689.5703|71.0143 26867.1523|247.7273 21844.3164|348.7277 21801.5293	74899
10.98_283.0959m/z	2'-Hydroxymollugin	C17H16O5	10.9765	283.096	283.096	72.5	pos	M+H-H2O	-1.85668	46187192	MCOTTYOKTYHERV-UHFFFAOYSA-N	CC1(C(=CC2=C(O1)C3=CC=CC=C3C(=C2C(=O)OC)O)O)C	3.5			Organoheterocyclic compounds	Naphthopyrans		251.0697 1960188.1250|283.0963 273660.3125|205.0643 223414.0156|223.0755 209142.5781|195.0802 127536.4766	232676
0.96_130.0861m/z	N,N-Dimethylacetoacetamide	C6H11NO2	0.955267	130.086	130.086	72.44	pos	[M+H]+	-0.740606	16278	YPEWWOUWRRQBAX-UHFFFAOYSA-N		-0.4			Lipids and lipid-like molecules	Fatty Acyls	Fatty amides	84.0448 89965654.3750|130.0499 14230530.0000|84.0811 7874860.9063|85.0484 3692881.2500|56.0504 2656412.1445	3.86571e+06
5.59_235.1326m/z	Pterosin G	C14H18O3	5.58838	235.133	235.133	72.41	pos	[M+H]+	-1.20552	169739	LGXRGPOUGZXSEB-NSHDSACASA-N	CC1=CC2=C(C(=C1CCO)C)C(=O)C(C2)CO	1.9			Benzenoids	Indanes	Indanones	175.0386 2246792.5000|91.0546 273301.8750|235.1320 223628.0313|217.1211 157482.1406|235.0547 132093.7500	77860
5.38_427.1722m/z	Ascleposide E	C19H32O8	5.38037	427.172	427.173	72.4	pos	M+K	-1.70511	85225621	FUGMJWOONJABQQ-UHFFFAOYSA-N	CC(=O)CCC1C2(CC(CC1(OC2)C)OC3C(C(C(C(O3)CO)O)O)O)C	-0.7			Organic oxygen compounds	Organooxygen compounds	Carbohydrates and carbohydrate conjugates	427.1695 722075.2500|120.0808 303257.6563|70.0657 113201.8047|86.0966 109882.8125|267.1483 66602.9297	298584
5.39_623.1627m/z	Keioside	C28H32O16	5.39052	623.163	623.162	72.4	neg	M-H	1.52959	6223069	UIDGLYUNOUKLBM-UHFFFAOYSA-N	CC1C(C(C(C(O1)OCC2C(C(C(C(O2)OC3=C(OC4=CC(=CC(=C4C3=O)O)O)C5=CC(=C(C=C5)O)OC)O)O)O)O)O)O	-1		HMDB0037746	Phenylpropanoids and polyketides	Flavonoids	Flavonoid glycosides	623.1500 266328.9375|152.0132 99019.6563|145.0297 82005.3125|461.1100 40135.3633|108.0222 38776.7109	89077.7
7.02_480.1782m/z	Topotecan	C23H23N3O5	7.0152	480.178	480.177	72.3	neg	M+CH3COO	2.61011	60700	UCFGDBYHRUNTLO-QHCPKHFHSA-N	CCC1(C2=C(COC1=O)C(=O)N3CC4=CC5=C(C=CC(=C5CN(C)C)O)N=C4C3=C2)O	0.5	C11158	HMDB0015164	Alkaloids and derivatives	Camptothecins		480.1791 192133.1094|122.0605 72839.1094|436.1859 32480.9590|311.8308 20339.5898|67.9841 19702.1914	338146
6.78_225.1135m/z	Narchinol B	C12H16O3	6.7795	225.113	225.113	72.3	neg	M+H2O-H	4.04196	56835095	MPVZRKBKGSHLGP-FCMYFTRRSA-N	CC1CC(C=C2C1(C(C=CC2=O)O)C)O	0.7			Organic oxygen compounds	Organooxygen compounds	Carbonyl compounds	59.0138 538826.0625|225.1136 390374.0938|207.1031 71247.0938|165.0932 52288.2656|181.1242 49231.0625	83270.1
6.97_493.2296m/z	6-O-Nicotinoylbarbatin C	C26H31NO6	6.96533	493.23	493.234	72.3	neg	M+CH3CN-H	-9.37048	91885090	BWDKUBKSGGMGOD-GLTZHHDWSA-N	CC1=CCCC2C1(C(C(C(C2(C)C=CC3=CC(=O)OC3)(C)O)O)OC(=O)C4=CN=CC=C4)C	2.5			Lipids and lipid-like molecules	Prenol lipids	Terpene lactones	75.0086 62162.5234|447.2254 45049.0156|59.0141 26170.5566|101.0250 26049.4785|217.6423 23643.2207	62796.9
8.00_445.1873m/z	Roseoflavin	C18H23N5O6	7.99542	445.187	445.183	72.2	neg	M+CH3CN-H	9.26803	51522842	IGQLDUYTWDABFK-VNHYZAJKSA-N	CC1=CC2=C(C=C1N(C)C)N(C3=NC(=O)NC(=O)C3=N2)CC(C(C(CO)O)O)O	-1.7	C21647		Organoheterocyclic compounds	Pteridines and derivatives	Alloxazines and isoalloxazines	59.0138 2207137.7500|445.1867 1264679.8750|385.1649 366254.5000|239.0358 284537.2813|121.0297 129607.2734	2.68344e+06
7.71_809.3037m/z	Triplostoside A	C35H52O20	7.709	809.304	809.308	72.2	neg	M+H2O-H	-5.31336	85118299	DNZCAZQBJHUVDX-UHFFFAOYSA-N	CC1C(CC2C1C(OC=C2C(=O)OC)OC3C(C(C(C(O3)CO)O)O)O)OC(=O)C4=COC(C(C4CC(OC)OC)C=C)OC5C(C(C(C(O5)CO)O)O)O	-1.8			Lipids and lipid-like molecules	Prenol lipids	Terpene glycosides	150.0323 769245.2109|165.0557 523627.8438|195.0660 246369.3125|149.0240 135529.2969|565.2115 126788.7266	976909
6.27_387.1068m/z	Catechin 7-apioside	C20H22O10	6.27405	387.107	387.107	72.2	pos	M+H-2H2O	-1.47201	21676366	OZEIRJMOKXRLCR-AXDKOMKPSA-N	C1C(C(OC2=CC(=CC(=C21)O)OC3C(C(CO3)(CO)O)O)C4=CC(=C(C=C4)O)O)O	-1.1			Phenylpropanoids and polyketides	Flavonoids	Flavans	387.1053 510172.5625|162.0667 256171.6016|337.0693 240507.5156|131.0493 198172.7500|147.0438 153048.4844	271991
1.47_189.0407m/z	Mesaconic acid	C5H6O4	1.4712	189.041	189.04	72.2	neg	M+CH3COO	6.05219	638129	HNEGQIOMVPPMNR-NSCUHMNNSA-N	CC(=CC(=O)O)C(=O)O	-0.1	C01732	HMDB0000749	Lipids and lipid-like molecules	Fatty Acyls	Fatty acids and conjugates	171.0301 1541315.5000|189.0409 1279969.3750|127.0401 1120760.5000|101.0608 1013198.9375|99.0088 433053.1250	205864
4.99_483.2453m/z	17-{[(methylsulfonyl)oxy]methyl}androst-14-en-3-yl acetate	C23H36O5S	4.98652	483.245	483.241	72.2	neg	M+CH3COO	8.67783	133550469	SBINUGUVXWZQRO-MIGZNTJSSA-N	CC(=O)OC1CCC2(C(C1)CCC3C2CCC4(C3=CCC4COS(=O)(=O)C)C)C	4.7						483.2545 334763.5000|351.2026 88290.3281|59.0140 71361.7969|71.0137 59128.5117|101.0242 54768.2930	201991
4.90_438.1898m/z	Merenskine	C18H26ClNO6	4.90197	438.19	438.189	72.1	pos	M+H2O+CH3OH+H	0.952941	162639088	PQVSFJDPIWTHNX-FQPKLTCISA-N	CC1C(C(C(=O)OC2CCN3C2C(=CC3)COC(=O)C1(C)O)(CCl)O)C	0.6						192.0321 3282261.5000|159.0835 2442040.5000|83.0859 2388564.5313|292.1206 2135423.7500|55.0549 1890061.6250	8.43945e+06
7.22_415.1039m/z	Daidzin	C21H20O9	7.22308	415.104	415.103	72	neg	M-H	1.14184	107971	KYQZWONCHDNPDP-QNDFHXLGSA-N	C1=CC(=CC=C1C2=COC3=C(C2=O)C=CC(=C3)OC4C(C(C(C(O4)CO)O)O)O)O	0.7	C10216	HMDB0033991	Phenylpropanoids and polyketides	Isoflavonoids	Isoflavonoid O-glycosides	59.0139 176284.7344|415.0985 162946.6563|253.0509 123916.4375|89.0240 78321.7891|71.0135 75964.2656	165667
0.36_126.0549m/z	Aminoadipic acid	C6H11NO4	0.360533	126.055	126.055	72	pos	M+H-2H2O	-0.517736	59366488	OYIFNHCXNCRBQI-UHFFFAOYSA-N	C(CC(C(=O)[O-])[NH3+])CC(=O)O	-2.5		HMDB0302754	Organic acids and derivatives	Carboxylic acids and derivatives	Amino acids, peptides, and analogues	108.0444 354422.4688|126.0545 244861.0469|80.0497 110586.8359|84.9385 63203.1836|98.0604 41195.9180	10592.7
6.02_535.1464m/z	Picroside II (Amphicoside)	C23H28O13	6.01908	535.146	535.142	71.9	pos	M+Na	8.08102	168012204	AKNILCMFRRDTEY-BMZOUSTRSA-N	COC1=C(C=CC(=C1)C(=O)OC2C3C=COC(C3C4(C2O4)CO)OC5C(C(C(C(O5)CO)O)O)O)O	-1.4			Phenylpropanoids and polyketides	Tannins	Hydrolyzable tannins	403.1050 709559.1875|535.1429 528355.3125|241.0510 449875.0625|283.0620 347534.1563|123.1170 311638.9688	2.40292e+06
1.08_187.0250m/z	Gallic acid	C7H6O5	1.08153	187.025	187.024	71.9	neg	M+H2O-H	4.48262	370	LNTHITQWFMADLM-UHFFFAOYSA-N	C1=C(C=C(C(=C1O)O)O)C(=O)O	0.7	C01424	HMDB0005807	Benzenoids	Benzene and substituted derivatives	Benzoic acids and derivatives	125.0246 1481656.2344|99.0453 598018.6250|187.0249 421581.3320|96.9698 201063.8438|143.0351 192085.0527	525424
4.68_499.1466m/z	Drynachromoside A	C22H28O13	4.6823	499.147	499.146	71.9	neg	M-H	1.86118	71661133	BEVXGYXIMDDDHJ-HHLLRHCNSA-N	CC1C(C(C(C(O1)OC2=CC(=C3C(=C2)OC(=CC3=O)C)O)O)O)OC4C(C(C(C(O4)CO)O)O)O	-1.1			Organic oxygen compounds	Organooxygen compounds	Carbohydrates and carbohydrate conjugates	499.1448 256893.1406|191.0563 108572.7500|93.0391 89336.2656|173.0468 37214.5625|119.0497 36560.1016	132961
5.29_377.1450m/z	Riboflavin	C17H20N4O6	5.29018	377.146	377.145	71.88	pos	[M+H]+	0.549364	493570	AUNGANRZJHBGPY-SCRDCRAPSA-N	CC1=CC2=C(C=C1C)N(C3=NC(=O)NC(=O)C3=N2)CC(C(C(CO)O)O)O	-1.5	C00255	HMDB0000244	Organoheterocyclic compounds	Pteridines and derivatives	Alloxazines and isoalloxazines	377.1446 27918488.0000|243.0869 17299306.0000|172.0864 6353036.0000|69.0339 2922987.7500|216.0762 2458337.2500	6.84994e+06
7.45_369.1325m/z	Glabrone	C20H16O5	7.44572	369.132	369.133	71.8	pos	M+CH3OH+H	-2.40608	5317652	COLMVFWKLOZOOP-UHFFFAOYSA-N	CC1(C=CC2=C(O1)C=CC(=C2O)C3=COC4=C(C3=O)C=CC(=C4)O)C	3.4		HMDB0029533	Phenylpropanoids and polyketides	Isoflavonoids	Pyranoisoflavonoids	369.1353 240876.3281|315.0829 139687.5625|351.1221 74768.5391|337.1073 52613.3281|208.0527 39878.8828	178762
12.48_170.1172m/z	Diacetone acrylamide	C9H15NO2	12.4815	170.118	170.119	71.67	pos	[M+H]+	-5.75921	17888	OMNKZBIFPJNNIO-UHFFFAOYSA-N	CC(=O)CC(C)(C)NC(=O)C=C	0.4			Organic acids and derivatives	Carboxylic acids and derivatives	Acrylic acids and derivatives	170.0954 181762.4063|93.0707 127743.6406|135.0796 103424.2500|107.0858 93370.5938|79.0547 89609.5000	67276.1
6.94_359.1480m/z	Unguinol	C19H18O5	6.93917	359.148	359.149	71.6	pos	M+CH3OH+H	-2.65833	14131420	ZPPIKBUIYSSQEH-WEVVVXLNSA-N	CC=C(C)C1=CC(=C(C2=C1OC3=C(C(=CC(=C3)O)C)C(=O)O2)C)O	4.6			Phenylpropanoids and polyketides	Depsides and depsidones		359.1475 579305.0000|137.0592 303882.5938|341.1363 205400.9531|151.0386 153421.6250|179.0690 125185.4453	620680
2.90_405.1404m/z	Aucubin	C15H22O9	2.89607	405.14	405.14	71.6	neg	M+CH3COO	2.10211	91458	RJWJHRPNHPHBRN-FKVJWERZSA-N	C1=COC(C2C1C(C=C2CO)O)OC3C(C(C(C(O3)CO)O)O)O	-3	C09771		Lipids and lipid-like molecules	Prenol lipids	Terpene glycosides	59.0139 213425.2031|183.0676 19716.7480|126.6120 17570.4375|79.8516 17461.3418|56.1464 15439.6865	311563
6.18_815.4308m/z	Anchusoside I	C42H68O13	6.18327	815.431	815.436	71.6	neg	M+Cl	-5.89557	155978576	LKYABSOYLMWGQR-OZLOJOPQSA-N	CC1(CCC2(CCC3(C(=CCC4C3(CCC5C4(CCC(C5(C)C)OC6C(C(C(C(O6)CO)O)O)O)C)C)C2C1)C)C(=O)OC7C(C(C(C(O7)CO)O)O)O)C	4.1			Lipids and lipid-like molecules	Prenol lipids	Terpene glycosides	347.1722 261952.2031|59.0139 65713.8809|96.9598 44298.5195|101.0253 32146.0117|373.0400 29201.0156	135738
2.37_171.0649m/z	Penicillic Acid	C8H10O4	2.3669	171.065	171.066	71.58	pos	[M+H]+	-5.60815	7025	VOUGEZYPVGAPBB-UHFFFAOYSA-N	CC(=C)C(=O)C(=CC(=O)O)OC	0.9	C19495	HMDB0256217	Organic acids and derivatives	Keto acids and derivatives	Medium-chain keto acids and derivatives	139.0387 1586685.1250|111.0442 967400.5625|72.0448 357265.2500|89.0714 331179.4688|65.0391 261208.9688	251193
4.70_223.0961m/z	Senkyunolide S	C12H16O5	4.69545	223.096	223.096	71.5	pos	M+H-H2O	-1.592	101686926	XJGANEFDEDYAJS-IFUCJSHLSA-N	CCC(C=C1C2=C(C(C(CC2)O)O)C(=O)O1)O	-0.8			Organoheterocyclic compounds	Isobenzofurans		93.0701 814937.6250|178.0930 545611.3125|165.0546 435679.0938|91.0546 364163.1094|121.0649 294748.0449	3.4465e+06
4.55_122.0965m/z	2,4,6-Trimethylpyridine	C8H11N	4.54912	122.096	122.096	71.5	pos	[M+H]+	0.315262	7953	BWZVCCNYKMEVEX-UHFFFAOYSA-N	CC1=CC(=NC(=C1)C)C	1.9		HMDB0245482	Organoheterocyclic compounds	Pyridines and derivatives	Methylpyridines	94.0653 1554380.3750|93.0576 1308821.6797|122.0962 1037073.0000|95.0689 109551.5000|67.0550 83661.9102	415144
9.49_401.1304m/z	Picralinal	C21H22N2O4	9.492	401.13	401.127	71.5	neg	M+Cl	8.37212	73814608	RHBAENOZUZWALZ-UHFFFAOYSA-N	CC=C1CN2C3CC1C(C45C3(NC6=CC=CC=C64)OC2C5)(C=O)C(=O)OC	1.6			Alkaloids and derivatives	Corynanthean-type alkaloids		341.1087 85444.8359|59.0137 58937.0313|71.0130 29013.4629|216.8799 24782.8320|236.0384 20300.5020	113785
8.33_205.0872m/z	(Z)-Butylidenephthalide	C12H12O2	8.32763	205.087	205.086	71.4	neg	M+H2O-H	3.93401	642376	WMBOCUXXNSOQHM-FLIBITNWSA-N	CCCC=C1C2=CC=CC=C2C(=O)O1	3.2	C16924	HMDB0302263	Organoheterocyclic compounds	Isocoumarans	Isobenzofuranones	161.0974 9529410.0000|205.0871 9298873.0000|106.0425 6076713.5000|150.0319 762234.0000|138.0317 280868.8125	1.36612e+06
4.39_243.0876m/z	Paeonilactone A	C10H14O4	4.3928	243.088	243.087	71.4	neg	M+HCOO	3.46215	10081437	NODZICYHUGDVAM-IBNKKVAHSA-N	CC1C2CC(=O)C(CC2OC1=O)(C)O	0.2	C17454		Organoheterocyclic compounds	Benzofurans		101.0245 4998309.5000|127.0401 3144403.5000|68.9983 1737944.8750|67.0191 1554200.8750|243.0880 914088.5625	1.1457e+06
1.74_536.1780m/z	6'-(p-Hydroxybenzoyl)mussaenosidic acid	C23H28O12	1.73915	536.178	536.177	71.4	neg	M+CH3CN-H	2.53451	133554308	IUXOFSAPFXGQID-FWYFFURISA-N	CC1(CCC2C1C(OC=C2C(=O)O)OC3C(C(C(C(O3)COC(=O)C4=CC=C(C=C4)O)O)O)O)O	-0.6			Lipids and lipid-like molecules	Prenol lipids	Terpene glycosides	164.0716 332520.5000|147.0452 123625.4063|371.0963 35814.4258|165.0556 30352.8848|72.0094 18154.4473	1.01251e+06
6.61_234.1122m/z	Preapiodionene	C13H19NO5	6.61395	234.112	234.112	71.4	pos	M+H-2H2O	-1.05239	168005913	IEGHCTPMRCDMIH-CGNZLZDRSA-N	CC=CC(C(C)C(CC(=C1C(=O)CNC1=O)O)O)O	0.4						216.1015 4879344.5000|234.1119 4204530.5000|148.0754 3723208.7500|188.1067 2655312.5000|69.0340 1056729.6250	924265
8.00_268.0374n	Ophiohayatone C	C15H8O5	7.99542	267.03	267.03	71.3	neg	M-H, M+H2O-H	0.928643	19792943	BLCNBYUENJBFPA-UHFFFAOYSA-N	C1=CC=C2C(=C1)C(=O)C3=CC(=C(C=C3C2=O)O)C(=O)O	2.6			Benzenoids	Anthracenes	Anthracenecarboxylic acids and derivatives	223.0388 1816399.5595|267.0301 677701.6118|195.0451 225842.4684|267.0236 59614.0769|59.0139 35559.0278	1.26556e+07
4.13_458.1648m/z	Amygdalin	C20H27NO11	4.1269	458.165	458.166	71.3	pos	M+H	-1.86886	656516	XUCIJNAGGSZNQT-JHSLDZJXSA-N	C1=CC=C(C=C1)C(C#N)OC2C(C(C(C(O2)COC3C(C(C(C(O3)CO)O)O)O)O)O)O	-2.7	C08325		Organic oxygen compounds	Organooxygen compounds	Carbohydrates and carbohydrate conjugates	278.1025 204035.3594|175.0392 99003.0781|296.1147 55560.0195|131.0495 53407.1133|214.0869 47727.1367	1.13086e+06
6.40_271.0960m/z	Alloimperatorin	C16H14O4	6.39852	271.096	271.096	71.3	pos	M+H	-1.70758	69502	KDXVVZMYSLWJMA-UHFFFAOYSA-N	CC(=CCC1=C2C=CC(=O)OC2=C(C3=C1C=CO3)O)C	3.9	C09053	HMDB0301848	Phenylpropanoids and polyketides	Coumarins and derivatives	Furanocoumarins	271.1038 963653.0000|165.0695 508270.8438|211.0751 332946.0938|183.0795 284881.8438|253.0466 257832.0000	836413
5.46_512.3068m/z	Syringolin A	C24H39N5O6	5.46367	512.307	512.308	71.3	pos	M+H2O+H	-3.3804	23724545	RUWSLQOIGKYPEZ-RJECPTDASA-N	CC(C)C1C=CC(=O)NCCC=CC(C(=O)N1)NC(=O)C(C(C)C)NC(=O)NC(C(C)C)C(=O)O	2.3	C15701		Organic acids and derivatives	Carboxylic acids and derivatives	Amino acids, peptides, and analogues	70.0657 863107.5000|86.0967 351013.7813|183.1485 225725.9844|512.3179 199043.6406|379.2339 136233.2500	115942
4.74_132.0807m/z	2-Methylindole	C9H9N	4.73735	132.081	132.081	71.2	pos	[M+H]+	-0.711365	7224	BHNHHSOHWZKFOX-UHFFFAOYSA-N	CC1=CC2=CC=CC=C2N1	2.5		HMDB0245234	Organoheterocyclic compounds	Indoles and derivatives	Indoles	132.0803 515684.0625|86.0967 297730.9375|117.0573 164562.2969|132.0476 142769.2813|115.0543 43679.7539	11642.7
6.22_245.1281m/z	o-Dianisidine	C14H16N2O2	6.21888	245.129	245.129	71.14	pos	[M+H]+	-1.59981	8411	JRBJSXQPQWSCCF-UHFFFAOYSA-N	COC1=C(C=CC(=C1)C2=CC(=C(C=C2)N)OC)N	2.2	C19231	HMDB0246003	Benzenoids	Benzene and substituted derivatives	Biphenyls and derivatives	245.1280 2060540.1250|120.0807 1772083.8750|70.0656 1532292.8750|98.0602 565418.9375|154.0731 528526.8750	294340
5.22_845.2378m/z	3,6'-Disinapoyl sucrose	C34H42O19	5.21917	845.238	845.235	71.1	neg	M+HCOOH+HCOO	3.58178	73157012	FHIJMQWMMZEFBL-UHFFFAOYSA-N	COC1=CC(=CC(=C1O)OC)C=CC(=O)OCC2C(C(C(C(O2)OC3(C(C(C(O3)CO)O)OC(=O)C=CC4=CC(=C(C(=C4)OC)O)OC)CO)O)O)O	-0.5			Phenylpropanoids and polyketides	Cinnamic acids and derivatives	Hydroxycinnamic acids and derivatives	59.0138 160589.0938|845.2410 135632.3594|147.0461 106325.7344|431.1238 76119.9375|71.0137 59576.0039	2.00796e+06
6.55_623.1992m/z	Embinin	C29H34O14	6.54923	623.199	623.198	71.1	neg	M+H2O-H	2.75131	44559811	OXTGLFRGBDFBHI-JUWPCJOESA-N	CC1C(C(C(C(O1)OC2C(C(C(OC2C3=C(C=C4C(=C3O)C(=O)C=C(O4)C5=CC=C(C=C5)OC)OC)CO)O)O)O)O)O	-0.2			Phenylpropanoids and polyketides	Flavonoids	Flavonoid glycosides	623.1944 742685.2500|59.0138 183101.8438|149.0648 153575.2344|91.0555 143221.5313|89.0243 133635.2314	856834
5.89_480.2120m/z	Verbasoside	C20H30O12	5.89423	480.212	480.207	71.1	pos	M+NH4	9.71937	11754080	DORPKYRPJIIARM-GYAWPQPFSA-N	CC1C(C(C(C(O1)OC2C(C(OC(C2O)OCCC3=CC(=C(C=C3)O)O)CO)O)O)O)O	-1.9			Organic oxygen compounds	Organooxygen compounds	Carbohydrates and carbohydrate conjugates	166.0858 631399.1875|299.1386 338789.3750|327.1330 328820.0313|146.0600 291819.4688|138.0914 225577.3125	114254
9.97_261.2208m/z	Laetisaric acid	C18H32O3	9.97165	261.221	261.221	71	pos	M+H-2H2O	-1.74066	5281117	UKRXAPMQXXXXTD-QMEIEYGNSA-N	CCCCCC=CCC=CC(CCCCCCC(=O)O)O	5.1	C08318		Lipids and lipid-like molecules	Fatty Acyls	Lineolic acids and derivatives	261.2209 899646.8125|93.0701 342181.6250|107.0856 215366.6406|79.0545 214716.2969|121.1010 204012.3750	223015
5.00_177.0544m/z	4-Methoxybenzoylacetic acid	C10H10O4	4.9992	177.054	177.055	70.9	pos	M+H-H2O	-1.08842	12604606	FBLNSQMYGLIFII-UHFFFAOYSA-N	COC1=CC=C(C=C1)C(=O)CC(=O)O	1.3			Organic oxygen compounds	Organooxygen compounds	Carbonyl compounds	146.0315 462098.9063|118.0368 286310.0938|150.0637 170211.7031|91.0548 148965.4043|90.0420 110693.5078	624424
7.26_201.1135m/z	4-Hydroxynonenal	C9H16O2	7.25873	201.113	201.113	70.9	neg	M+HCOO	4.80054	5283344	JVJFIQYAHPMBBX-FNORWQNLSA-N	CCCCCC(C=CC=O)O	1.7	C21642	HMDB0004362	Lipids and lipid-like molecules	Fatty Acyls	Fatty alcohols	140.1166 130335.5234|184.1068 100015.7500|141.9361 33140.8281|59.0135 24800.2461|159.8930 22590.7598	414382
5.21_347.1229m/z	1-[3,4-dihydroxy-5-(hydroxymethyl)tetrahydro-2-furanyl]-2,4(1H,3H)-pteridinedione	C11H12N4O6	5.214	347.123	347.12	70.9	pos	M+H2O+CH3OH+H	8.92572	45033548	MAONDYFFAYUTTF-KKCOAPHPSA-N	C1CNC2C(N1)C(=O)NC(=O)N2C3C(C(C(O3)CO)O)O	-3.3						347.1213 1848915.0000|241.0968 337976.0000|226.0843 304042.2500|301.1156 211495.4844|287.1016 207242.0781	324985
1.02_332.1333m/z	Prunasin acid	C14H18O8	1.02323	332.133	332.134	70.8	pos	M+NH4	-2.05761	16061681	PRBPGFIPERGSFI-SGYGPSCOSA-N	C1=CC=C(C=C1)C(C(=O)O)OC2C(C(C(C(O2)CO)O)O)O	-0.9			Organic oxygen compounds	Organooxygen compounds	Carbohydrates and carbohydrate conjugates	136.0611 41469392.0000|108.0808 13908658.0000|332.1370 11822634.0000|152.0703 9702272.0000|81.0338 9359248.0000	4.4517e+06
6.08_391.1414m/z	7-methoxy-3-(2,3,4,6-tetramethoxyphenyl)-2,3-dihydro-4H-chromen-4-one	C20H22O7	6.08385	391.141	391.139	70.8	neg	M+H2O-H	5.64946	133562475	OLPXZGLYAFEDRP-UHFFFAOYSA-N	COC1=CC2=C(C=C1)C(=O)C(CO2)C3=C(C(=C(C=C3OC)OC)OC)OC	2.9			Phenylpropanoids and polyketides	Isoflavonoids	O-methylated isoflavonoids	343.1186 145745.9531|59.0140 144528.4219|150.0331 82854.5625|195.0683 61068.5156|165.0566 58498.7734	131111
6.79_209.0806m/z	Genipin	C11H14O5	6.794	209.081	209.081	70.7	pos	M+H-H2O	-1.1999	442424	AZKVWQKMDGGDSV-BCMRRPTOSA-N	COC(=O)C1=COC(C2C1CC=C2CO)O	-0.7	C09780		Lipids and lipid-like molecules	Prenol lipids	Monoterpenoids	209.0803 739777.4375|55.0185 708115.3077|177.0529 606989.8760|149.0580 366568.2910|191.0704 309937.2188	1.27922e+06
7.70_371.1481m/z	Betulalbuside B	C16H28O7	7.7017	371.148	371.146	70.7	pos	M+K	4.46527										371.1434 351757.8125|137.0596 284579.5625|217.0852 235245.2500|339.1225 219194.0254|353.1374 214073.1250	597577
4.94_589.2849m/z	Grayanoside D	C26H42O9	4.94367	589.285	589.286	70.7	neg	M+HCOOH+HCOO	-2.19677	168011804	KAJCSJKPPLRWPG-PKZZYKEUSA-N	CC1C2CC(C(C23C(CC45C1(O3)CCC(C4)C(C5)(C)O)O)(C)C)OC6C(C(C(C(O6)CO)O)O)O	0.2						589.3011 313320.3750|571.2722 186728.8281|186.1251 76998.1641|324.1190 45419.0859|74.0250 45404.2617	340213
5.54_375.1453m/z	5,7,4'-Trimethoxyafzelechin	C18H20O5	5.54137	375.145	375.144	70.7	neg	M+CH3COO	3.04654	16036403	NMLBREXWQRPOJH-MAUKXSAKSA-N	COC1=CC=C(C=C1)C2C(CC3=C(O2)C=C(C=C3OC)OC)O	1.7			Phenylpropanoids and polyketides	Flavonoids	O-methylated flavonoids	297.1132 113434.4375|327.1246 66837.5000|267.0672 38540.7500|109.0296 26094.9863|282.0879 24409.7109	82784.2
6.35_231.1240m/z	Pestalotin	C11H18O4	6.34775	231.124	231.123	70.6	neg	M+H2O-H	3.78286	182201	YFIMUDXPJZVJJO-UWVGGRQHSA-N	CCCCC(C1CC(=CC(=O)O1)OC)O	1.6			Organoheterocyclic compounds	Pyrans	Pyranones and derivatives	171.1030 1201351.3750|231.1239 956595.0625|59.0139 372108.2500|169.1235 321707.1250|213.1127 116868.0000	203650
9.05_243.0649m/z	Plumbagin	C11H8O3	9.05077	243.065	243.063	70.6	pos	M+CH3OH+Na	8.35332	10205	VCMMXZQDRFWYSE-UHFFFAOYSA-N	CC1=CC(=O)C2=C(C1=O)C=CC=C2O	2.3	C10387	HMDB0256646	Benzenoids	Naphthalenes	Naphthoquinones	211.0386 1505105.0000|143.0487 433859.0938|183.0439 409175.3125|243.0636 252796.1875|115.0543 214314.9688	105746
8.78_211.1326m/z	Traumatic Acid	C12H20O4	8.78182	211.133	211.133	70.4	pos	M+H-H2O	-1.33335	5283028	MAZWDMBCPDUFDJ-VQHVLOKHSA-N	C(CCCCC(=O)O)CCCC=CC(=O)O	3	C16308	HMDB0000933	Lipids and lipid-like molecules	Fatty Acyls	Fatty acids and conjugates	81.0339 139214.9961|86.0969 119930.7461|194.1266 76827.3438|55.0548 38621.9961|58.0656 37596.3242	697007
6.08_629.3040m/z	Benzoylmesaconine	C31H43NO10	6.08385	629.304	629.308	70.4	neg	M+CH3CN-H	-5.74626	78358527	PULWZCUZNRVAHT-JQGYJHISSA-N	CN1CC2(C(CC(C34C2C(C(C31)C5(C6C4CC(C6OC(=O)C7=CC=CC=C7)(C(C5O)OC)O)O)OC)OC)O)COC	-0.7			Lipids and lipid-like molecules	Prenol lipids	Diterpenoids	629.2995 280297.6875|59.0137 50341.3633|101.0247 49044.7695|467.2533 43279.8750|71.0146 33841.7500	50995.9
0.82_371.1197m/z	Rutinose	C12H22O10	0.820883	371.12	371.119	70.3	neg	M+HCOO	2.24594	441429	OVVGHDNPYGTYIT-BNXXONSGSA-N	CC1C(C(C(C(O1)OCC2C(C(C(C(O2)O)O)O)O)O)O)O	-4.2	C08247	HMDB0302439	Organic oxygen compounds	Organooxygen compounds	Carbohydrates and carbohydrate conjugates	191.0564 4028549.2500|85.0298 227819.7656|191.0990 92860.7891|93.0339 68945.1172|59.0137 56606.0273	3.36408e+06
2.30_361.1507m/z	Villosolside	C16H26O9	2.29787	361.151	361.15	70.3	neg	M-H	0.782391	156599111	DBLVGADGVDUSHJ-RLIMOHGTSA-N	CC1C2CC(C(C2COC1=O)(C)OC3C(C(C(C(O3)CO)O)O)O)O	-1.6			Lipids and lipid-like molecules	Prenol lipids	Terpene lactones	361.1511 534191.6250|59.0140 317418.2500|89.0250 130037.3828|71.0141 106779.2500|101.0248 72276.7734	460076
10.11_241.0874m/z	Atractylodin	C13H10O	10.1097	241.087	241.086	70.3	neg	M+CH3COO	5.09988	5321047	GRBKWAXRYIITKG-QFMFQGICSA-N	CC=CC#CC#CC=CC1=CC=CO1	3.5	C16918		Organoheterocyclic compounds	Heteroaromatic compounds		241.0874 1687459.8750|199.0405 468554.1563|181.0713 91386.3438|197.0236 19920.3379|101.0233 18498.2969	105343
4.53_94.0655m/z	Aniline	C6H7N	4.5281	94.0651	94.0648	70.13	pos	[M+H]+	2.69314	6115	PAYRUJLWNCNPSJ-UHFFFAOYSA-N	C1=CC=C(C=C1)N	0.9	C00292	HMDB0003012	Benzenoids	Benzene and substituted derivatives	Aniline and substituted anilines	71.0295 464902.3438|94.0653 428114.3750|62.0243 402927.1250|82.5376 75534.4063|73.5321 54756.5117	25692
5.58_469.1812m/z	Dihydrocatalpol	C15H24O10	5.58153	469.181	469.179	70.1	pos	M+2CH3CN+Na	3.6639	5705531	NYCXYIWXBJWWIL-PZYDOOQISA-N	C1COC(C2C1C(C3C2(O3)CO)O)OC4C(C(C(C(O4)CO)O)O)O	-3.3			Organic oxygen compounds	Organooxygen compounds	Carbohydrates and carbohydrate conjugates	191.0809 1500427.2500|307.1282 1018008.5625|325.1384 246961.5469|120.0808 179422.2344|70.0655 150288.5576	761279
6.64_542.2125m/z	Rehmannioside A	C21H32O15	6.64153	542.212	542.208	70.1	pos	M+NH4	8.66735	78407230	DTNSOISBYQKHCS-UHFFFAOYSA-N	C1=COC(C2C1C(C3C2(O3)CO)O)OC4C(C(C(C(O4)COC5C(C(C(C(O5)CO)O)O)O)O)O)O	-5.4			Organic oxygen compounds	Organooxygen compounds	Carbohydrates and carbohydrate conjugates	166.0854 237190.9531|138.0912 105610.1875|110.0970 102726.6094|377.1310 101543.0938|120.0801 90258.7344	157447
9.47_311.2210m/z	1.6-Farnesadiene-3.10.11-triol	C15H28O3	9.47443	311.221	311.22	70	pos	M+CH3OH+Na	4.38845	14139796	BGUYVWYUIXKRDO-XYOKQWHBSA-N	CC(=CCCC(C)(C=C)O)CCC(C(C)(C)O)O	2.3			Lipids and lipid-like molecules	Prenol lipids	Sesquiterpenoids	275.1972 87167.3359|107.0861 79450.8438|55.0550 62427.8594|79.0550 59473.5156|81.0706 58865.6719	108000

## Sheet: classification name
ID	Count	Percent
Prenol lipids	177	14.7623
Organooxygen compounds	157	13.0942
Carboxylic acids and derivatives	107	8.9241
Flavonoids	88	7.33945
Fatty Acyls	73	6.08841
Benzene and substituted derivatives	56	4.67056
Coumarins and derivatives	44	3.66972
Steroids and steroid derivatives	29	2.41868
Phenols	26	2.16847
Cinnamic acids and derivatives	24	2.00167
Isoflavonoids	22	1.83486
Benzopyrans	21	1.75146
Anthracenes	17	1.41785
Indoles and derivatives	16	1.33445
Furanoid lignans	14	1.16764
Tannins	14	1.16764
Macrolides and analogues	13	1.08424
Purine nucleosides	13	1.08424
Pyrans	11	0.917431
2-arylbenzofuran flavonoids	11	0.917431
Diarylheptanoids	11	0.917431
Pyridines and derivatives	10	0.834028
Lignan glycosides	9	0.750626
Lactones	8	0.667223
Benzofurans	7	0.58382
Naphthopyrans	7	0.58382
Dihydrofurans	6	0.500417
Organonitrogen compounds	6	0.500417
Hydroxy acids and derivatives	6	0.500417
